# Supplementary material for: Graded decisions in the human brain
Source: Nat Commun. 2024 May 21;15:4308. doi: 10.1038/s41467-024-48342-w (PMC11109249; doi:10.1038/s41467-024-48342-w)
Supplement: Supplementary file 4 — Source Data [file 41467_2024_48342_MOESM4_ESM.xlsx]

## Sheet: Fig.2
Fig.2d
	time	0.000833333	0.00166667	0.0025	0.00333333	0.00416667	0.005	0.00583333	0.00666667	0.0075	0.00833333	0.00916667	0.01	0.0108333	0.0116667	0.0125	0.0133333	0.0141667	0.015	0.0158333	0.0166667	0.0175	0.0183333	0.0191667	0.02	0.0208333	0.0216667	0.0225	0.0233333	0.0241667	0.025	0.0258333	0.0266667	0.0275	0.0283333	0.0291667	0.03	0.0308333	0.0316667	0.0325	0.0333333	0.0341667	0.035	0.0358333	0.0366667	0.0375	0.0383333	0.0391667	0.04
Saccade	mean (DV)	-0.0328524	-0.031352	-0.022579	-0.0173543	-0.013911	-0.00128444	0.00447926	0.00520648	0.0119582	0.0173909	0.0215302	0.0302209	0.0353773	0.0515075	0.0547132	0.0614445	0.062775	0.0665875	0.0743681	0.076665	0.0778829	0.0798454	0.0833623	0.0876847	0.0899499	0.0912276	0.0964958	0.0981841	0.113376	0.129178	0.133812	0.137981	0.142965	0.153879	0.161961	0.168132	0.172482	0.178367	0.197926	0.201507	0.20572	0.207274	0.209972	0.215042	0.211067	0.225793	0.235802	0.250346
Saccade	s.d. (DV)	0.0877664	0.0891706	0.087797	0.0890179	0.0915315	0.0927935	0.0946902	0.0947344	0.093583	0.0892009	0.0893857	0.097945	0.100794	0.0940843	0.0946376	0.093429	0.0970713	0.0981384	0.100833	0.101144	0.0997953	0.103875	0.102616	0.103642	0.101897	0.100778	0.106226	0.105829	0.102367	0.101791	0.0997214	0.104024	0.103617	0.0999171	0.10012	0.0990709	0.101233	0.100945	0.0949093	0.0936189	0.0930882	0.0931048	0.0918121	0.0933843	0.0956704	0.0962795	0.0962847	0.093522
Button Press	mean (DV)	-0.0495611	-0.0528978	-0.0706215	-0.0755826	-0.0788306	-0.085578	-0.0940181	-0.0948891	-0.100871	-0.107208	-0.112068	-0.120786	-0.129992	-0.148901	-0.156156	-0.158359	-0.160112	-0.168695	-0.176703	-0.17856	-0.179086	-0.182835	-0.186033	-0.19043	-0.194609	-0.193531	-0.19988	-0.20577	-0.217266	-0.229569	-0.237502	-0.240869	-0.252753	-0.265228	-0.269949	-0.283571	-0.293485	-0.297315	-0.311984	-0.321272	-0.324614	-0.325825	-0.330949	-0.339691	-0.341171	-0.355311	-0.360883	-0.376858
Button Press	std (DV)	0.0925327	0.0918609	0.0912902	0.0874628	0.0847543	0.0838002	0.0861544	0.0865229	0.0917716	0.0938996	0.096837	0.0990559	0.099179	0.103173	0.103371	0.107427	0.107881	0.10412	0.104651	0.103633	0.105211	0.107376	0.107954	0.10805	0.10915	0.110316	0.111972	0.112752	0.113227	0.117149	0.116943	0.117915	0.121333	0.12542	0.125118	0.124877	0.125416	0.128145	0.128748	0.127602	0.12794	0.12821	0.129785	0.130165	0.129277	0.130802	0.132789	0.136257
Fig.2e
	mean (DV)	-12.4396	-7.90668	-5.64174	-3.68796	-1.72186	0.378598	2.32805	4.31328	6.73332	11.2877
	mean (Saccade choices %)	5.52813	7.4873	12.9364	24.2738	39.1072	51.5035	61.2111	76.9263	82.6805	86.7377
	s.e.m. (Saccade choices %)	1.47816	1.73169	2.52243	3.19851	3.26263	4.77169	3.82503	3.40593	2.32855	2.58708
Fig.2f
Saccade	mean (DV slope)	0.870359	2.74699	4.62652	6.39014	8.08628	9.7462	11.761	14.091	16.943	23.1308
Saccade	mean (Reaction time)	0.750467	0.77471	0.707665	0.749017	0.7555	0.71025	0.735892	0.705501	0.675824	0.591488
Saccade	s.e.m. (Reaction time)	0.0420746	0.0339698	0.0357238	0.0264044	0.0331182	0.0290609	0.038397	0.0298599	0.0232703	0.0249514
Button Press	mean (DV slope)	0.861098	2.78994	4.63766	6.47417	8.10903	9.99989	12.0887	14.513	17.4986	23.9841
Button Press	mean (Reaction time)	0.821199	0.868484	0.819831	0.805974	0.749576	0.761115	0.737882	0.712285	0.726269	0.611323
Button Press	s.e.m. (Reaction time)	0.0447496	0.0450683	0.0391244	0.0430969	0.0334457	0.0419003	0.0308519	0.0329913	0.0320891	0.021449
Fig.2g
	time	-0.4995	-0.498667	-0.497833	-0.497	-0.496167	-0.495333	-0.4945	-0.493667	-0.492833	-0.492	-0.491167	-0.490333	-0.4895	-0.488667	-0.487833	-0.487	-0.486167	-0.485333	-0.4845	-0.483667	-0.482833	-0.482	-0.481167	-0.480333	-0.4795	-0.478667	-0.477833	-0.477	-0.476167	-0.475333	-0.4745	-0.473667	-0.472833	-0.472	-0.471167	-0.470333	-0.4695	-0.468667	-0.467833	-0.467	-0.466167	-0.465333	-0.4645	-0.463667	-0.462833	-0.462	-0.461167	-0.460333
Saccade	mean (Eye gaze)	-0.313676	-0.313295	-0.31329	-0.312977	-0.31273	-0.312765	-0.313081	-0.313081	-0.31282	-0.308128	-0.308193	-0.307869	-0.308468	-0.308848	-0.308507	-0.307649	-0.305669	-0.306212	-0.305392	-0.30566	-0.305812	-0.306329	-0.306853	-0.306831	-0.306832	-0.306788	-0.306788	-0.307672	-0.306979	-0.307047	-0.307035	-0.305072	-0.304679	-0.305355	-0.303847	-0.304365	-0.304394	-0.303483	-0.303399	-0.300142	-0.300452	-0.300457	-0.300709	-0.301068	-0.300953	-0.301088	-0.301074	-0.301085
Saccade	s.d. (Eye gaze)	0.0847225	0.0843808	0.0843803	0.0840315	0.0838202	0.0838357	0.0841433	0.0841433	0.0844395	0.082474	0.0824594	0.0823347	0.0796555	0.0796982	0.079099	0.0828213	0.0838811	0.0837229	0.0825115	0.0824985	0.0826858	0.0831098	0.0817203	0.0816947	0.0816869	0.0816532	0.0816532	0.0822183	0.0813619	0.0814326	0.0814289	0.0785301	0.0787556	0.0792847	0.080482	0.0810484	0.0805816	0.0840361	0.0840329	0.0892694	0.0881671	0.0881655	0.0883351	0.0879572	0.0878302	0.0875992	0.0875743	0.0875803
Button Press	mean (Eye gaze)	-0.32443	-0.324415	-0.325128	-0.325073	-0.324959	-0.324798	-0.325125	-0.326033	-0.325667	-0.325625	-0.325195	-0.324857	-0.325095	-0.325399	-0.326233	-0.32652	-0.326431	-0.326543	-0.326656	-0.326726	-0.327124	-0.326913	-0.326777	-0.326574	-0.326717	-0.325905	-0.325782	-0.325431	-0.324961	-0.325661	-0.325716	-0.325449	-0.326007	-0.325421	-0.324718	-0.325163	-0.325036	-0.324805	-0.324991	-0.324714	-0.324034	-0.324083	-0.325217	-0.324753	-0.324342	-0.324032	-0.32355	-0.323766
Button Press	s.d. (Eye gaze)	0.0863239	0.0858133	0.0855424	0.0849435	0.0846512	0.0847906	0.0847911	0.0852523	0.0856359	0.0854846	0.084729	0.0848353	0.0847043	0.0868951	0.0877713	0.0866091	0.0869762	0.0867809	0.0864189	0.0869023	0.0870452	0.0872273	0.0872359	0.0876176	0.0869116	0.0863996	0.0866587	0.0863597	0.0864943	0.0865624	0.0864011	0.0862755	0.0856373	0.0856674	0.086158	0.0858102	0.0857971	0.0842785	0.084255	0.0856882	0.0860152	0.085682	0.0845254	0.0848577	0.0845439	0.0855372	0.0855798	0.0849409
Fig.2h
	time	-0.4995	-0.498667	-0.497833	-0.497	-0.496167	-0.495333	-0.4945	-0.493667	-0.492833	-0.492	-0.491167	-0.490333	-0.4895	-0.488667	-0.487833	-0.487	-0.486167	-0.485333	-0.4845	-0.483667	-0.482833	-0.482	-0.481167	-0.480333	-0.4795	-0.478667	-0.477833	-0.477	-0.476167	-0.475333	-0.4745	-0.473667	-0.472833	-0.472	-0.471167	-0.470333	-0.4695	-0.468667	-0.467833	-0.467	-0.466167	-0.465333	-0.4645	-0.463667	-0.462833	-0.462	-0.461167	-0.460333
Saccade	mean (Hand EMG)	-0.126319	-0.13112	-0.135697	-0.137968	-0.141559	-0.146189	-0.147469	-0.148066	-0.146477	-0.15113	-0.146632	-0.142815	-0.143603	-0.142475	-0.143084	-0.15019	-0.154855	-0.159778	-0.163352	-0.165054	-0.165408	-0.164915	-0.161756	-0.160189	-0.160376	-0.163795	-0.167855	-0.170229	-0.173296	-0.174484	-0.173961	-0.176929	-0.17718	-0.178456	-0.178687	-0.177362	-0.173232	-0.170342	-0.168245	-0.168134	-0.167984	-0.169097	-0.173614	-0.178098	-0.183615	-0.189506	-0.191803	-0.19109
Saccade	s.d. (Hand EMG)	0.0870922	0.0792286	0.0723616	0.0660957	0.0609037	0.0568103	0.0534021	0.0521155	0.0512535	0.0577949	0.0575983	0.0564827	0.051967	0.0523109	0.0566983	0.0644224	0.070914	0.0757443	0.0777863	0.0788281	0.0775694	0.0735774	0.0655394	0.0571009	0.0497548	0.0459825	0.0450596	0.0458048	0.0497187	0.0524905	0.0534148	0.0559585	0.0615482	0.0653801	0.0668373	0.0665227	0.065153	0.0621448	0.0610933	0.0617155	0.0624012	0.0626903	0.0613037	0.0616389	0.0622781	0.0648989	0.0696125	0.07512
Button Press	mean (Hand EMG)	-0.124389	-0.122198	-0.120642	-0.121105	-0.120879	-0.117684	-0.114195	-0.113005	-0.113792	-0.116681	-0.120393	-0.124309	-0.12669	-0.128489	-0.128742	-0.126794	-0.123405	-0.11913	-0.117034	-0.11531	-0.114618	-0.115318	-0.117286	-0.11812	-0.116584	-0.115868	-0.113109	-0.111193	-0.110078	-0.109461	-0.112656	-0.116175	-0.120931	-0.126574	-0.131213	-0.134285	-0.135277	-0.134776	-0.132619	-0.130884	-0.130155	-0.129709	-0.132485	-0.133846	-0.134475	-0.128249	-0.125348	-0.124269
Button Press	s.d. (Hand EMG)	0.123645	0.124892	0.126739	0.129004	0.129764	0.130771	0.131047	0.129979	0.125886	0.116513	0.106634	0.0967783	0.0897391	0.0842263	0.0852668	0.0879368	0.0917348	0.0964458	0.102034	0.102699	0.103377	0.102117	0.0995262	0.0964252	0.0950296	0.097765	0.102298	0.108273	0.112623	0.115065	0.112289	0.10993	0.10602	0.101316	0.0964979	0.0925661	0.0902287	0.0887738	0.0876744	0.0876256	0.0880264	0.0883542	0.0877589	0.0917766	0.0973685	0.120878	0.130293	0.138957
[truncated: 1,152 more columns]

## Sheet: Fig.3
Fig.3a: column1
	p value	1	1	1	0.00194839	1	1	1	1	1	7.03091e-10	1	5.08779e-06	1	1	1	1	1	1	0.00153966	4.13677e-08	1e-10	1	1	1	1	1	5.30327e-09	1	1	1	1	7.54641e-09	1	1	1	1	1	1	7.49525e-07	1	8.86165e-08	1	0.00145039	2.38341e-08	0.00205959	1	1	1
	MNI (X)	14.2541	19.2346	21.7574	26.4608	29.3913	21.8538	27.9665	32.121	36.3682	38.8455	20.1774	25.2304	30.4366	36.0704	40.4367	44.0356	47.4643	23.8468	28.8089	34.0216	39.0142	44.1348	47.5897	51.2996	54.1561	30.6198	36.7425	42.1499	46.2993	50.0795	53.7866	57.1623	60.2819	36.1023	42.7171	51.1785	54.8422	58.0902	61.495	64.2386	47.4521	51.631	55.2439	57.9691	61.0499	64.1082	48.5957	58.9412
	MNI (Y)	27.1171	17.49	6.25822	-4.29448	-13.4242	30.4839	20.452	8.78928	-1.9857	-10.9909	51.5465	42.8776	33.4748	23.2978	11.4096	0.283218	-8.38493	60.2977	53.9563	46.0679	35.4895	25.3997	13.9337	2.49588	-6.7431	61.4571	55.8944	46.9332	37.207	25.7908	14.8861	3.14274	-6.20618	61.3556	56.2447	38.6482	27.0628	15.3876	3.87014	-6.17169	55.4953	49.7849	40.4008	28.8391	16.3318	3.85817	39.1058	23.2791
	MNI (Z)	60.7344	62.6218	65.0243	64.4455	64.4636	55.9696	57.5612	58.812	58.6949	59.5585	43.6999	46.4946	49.3413	51.088	53.0841	52.6865	52.3197	33.4165	37.5476	39.6296	41.8068	43.1695	45.0787	45.2168	45.0417	27.0454	30.1891	32.5222	34.0506	35.7218	35.9502	36.3907	36.6153	18.0631	21.8309	25.5335	26.1959	27.1	27.4893	28.2152	12.5093	14.6316	16.3935	17.1772	17.3732	17.6143	29.7667	18.7875
Fig.3a: column2-saccade
	time	-0.1	-0.0958333	-0.0916667	-0.0875	-0.0833333	-0.0791667	-0.075	-0.0708333	-0.0666667	-0.0625	-0.0583333	-0.0541667	-0.05	-0.0458333	-0.0416667	-0.0375	-0.0333333	-0.0291667	-0.025	-0.0208333	-0.0166667	-0.0125	-0.00833333	-0.00416667	-2.84217e-17	0.00416667	0.00833333	0.0125	0.0166667	0.0208333	0.025	0.0291667	0.0333333	0.0375	0.0416667	0.0458333	0.05	0.0541667	0.0583333	0.0625	0.0666667	0.0708333	0.075	0.0791667	0.0833333	0.0875	0.0916667	0.0958333
	mean (LO)	-0.0599241	-0.0586815	-0.0790319	-0.0640012	-0.0594284	-0.0624064	-0.0737327	-0.0561372	-0.059024	-0.0642154	-0.0835694	-0.0908083	-0.0738453	-0.0770832	-0.0979788	-0.0920796	-0.0964837	-0.10073	-0.111462	-0.111981	-0.0926322	-0.085961	-0.0829624	-0.0871583	-0.0992717	-0.106565	-0.0985568	-0.0897441	-0.0986051	-0.0799065	-0.0777779	-0.0923406	-0.075596	-0.0619482	-0.0543481	-0.055446	-0.0545156	-0.0613944	-0.0831488	-0.0743052	-0.0799022	-0.0711307	-0.0807028	-0.0816279	-0.0694199	-0.0712785	-0.0570956	-0.0436776
	s.e.m. (LO)	0.018504	0.0220375	0.0182076	0.0123501	0.0158176	0.0169974	0.018852	0.0204623	0.0256054	0.0228006	0.0151417	0.0148972	0.0168254	0.0173463	0.0192944	0.0181605	0.0163004	0.0233249	0.0272577	0.0203559	0.0188136	0.0140651	0.0142501	0.0169372	0.0237371	0.0208356	0.0264097	0.0183989	0.0160658	0.0168938	0.0186355	0.021096	0.0217851	0.022954	0.0297746	0.0270838	0.0265077	0.028534	0.0349838	0.027915	0.0258759	0.0237176	0.0298916	0.0328167	0.02825	0.0289013	0.0285184	0.0252544
	mean (ME)	-0.0770961	-0.05965	-0.0727047	-0.0786392	-0.100466	-0.0988316	-0.0963069	-0.0949432	-0.0751459	-0.0857052	-0.080297	-0.079446	-0.084697	-0.0756458	-0.0626207	-0.0592869	-0.0671542	-0.0511763	-0.059854	-0.0558796	-0.0570702	-0.060454	-0.0821021	-0.0750015	-0.0544578	-0.0742017	-0.0596677	-0.0823623	-0.0698814	-0.0474361	-0.0434876	-0.0686705	-0.0834614	-0.0827227	-0.0690823	-0.0610696	-0.063095	-0.0755619	-0.06677	-0.0814264	-0.0669794	-0.0554044	-0.0640567	-0.0617113	-0.0572136	-0.0354857	-0.063863	-0.0394753
	s.e.m. (ME)	0.0200507	0.0236182	0.0197306	0.0143788	0.0164418	0.0225076	0.0197992	0.0241419	0.0210773	0.0210971	0.0184651	0.0156237	0.0220866	0.0200979	0.0230552	0.0329654	0.0317572	0.0246119	0.0138571	0.0184731	0.0200059	0.0179391	0.0255417	0.0299032	0.0187447	0.0301645	0.0251516	0.019537	0.0196771	0.0207254	0.020517	0.0309627	0.0275858	0.0233033	0.0298064	0.0277824	0.0257176	0.024139	0.0170481	0.0225456	0.0249007	0.0231309	0.0197469	0.0159514	0.0125724	0.013393	0.0198352	0.0200546
	mean (HI)	-0.0689344	-0.0823344	-0.0828874	-0.0678552	-0.045707	-0.0550166	-0.0668177	-0.0863376	-0.0774878	-0.0630014	-0.0743332	-0.0587281	-0.062881	-0.0857044	-0.0891851	-0.107394	-0.116768	-0.105311	-0.105399	-0.0888674	-0.0564092	-0.0474727	-0.059725	-0.0669959	-0.0840049	-0.0800322	-0.0972852	-0.0908445	-0.0875761	-0.0743901	-0.0447962	-0.0450466	-0.0437759	-0.0582548	-0.0539335	-0.0460708	-0.0646033	-0.0789597	-0.0720134	-0.0750982	-0.0578317	-0.0451572	-0.0665422	-0.0435317	-0.0294909	-0.0353137	-0.0282712	-0.0347845
	s.e.m. (HI)	0.0164482	0.020357	0.0258828	0.0199	0.015528	0.0163691	0.0152095	0.017224	0.0245042	0.0222033	0.0238702	0.0203876	0.0193562	0.017989	0.0155263	0.0236376	0.0167353	0.0135705	0.0194693	0.0178122	0.0146579	0.0149914	0.0147773	0.0133477	0.0196221	0.0140122	0.0168147	0.0244121	0.0178233	0.0191864	0.0160074	0.0167865	0.0181119	0.017729	0.0225783	0.0251817	0.019358	0.0167188	0.0205703	0.0288087	0.0223582	0.020181	0.0206757	0.0177227	0.0197392	0.0183391	0.02271	0.02857
Fig.3a: column2-button press
	time	-0.1	-0.0958333	-0.0916667	-0.0875	-0.0833333	-0.0791667	-0.075	-0.0708333	-0.0666667	-0.0625	-0.0583333	-0.0541667	-0.05	-0.0458333	-0.0416667	-0.0375	-0.0333333	-0.0291667	-0.025	-0.0208333	-0.0166667	-0.0125	-0.00833333	-0.00416667	-2.84217e-17	0.00416667	0.00833333	0.0125	0.0166667	0.0208333	0.025	0.0291667	0.0333333	0.0375	0.0416667	0.0458333	0.05	0.0541667	0.0583333	0.0625	0.0666667	0.0708333	0.075	0.0791667	0.0833333	0.0875	0.0916667	0.0958333
	mean (LO)	-0.075082	-0.0744129	-0.0849513	-0.0684592	-0.0472232	-0.0626067	-0.0669671	-0.0664888	-0.0654146	-0.0690898	-0.0606068	-0.0564529	-0.0791095	-0.0668917	-0.0709504	-0.0678352	-0.0691623	-0.0605811	-0.0622617	-0.0752833	-0.086455	-0.042082	-0.0454937	-0.0659321	-0.0757895	-0.0785375	-0.0517001	-0.0588171	-0.0556348	-0.0581001	-0.0427933	-0.0486605	-0.0499036	-0.0437752	-0.0572044	-0.0845123	-0.0517667	-0.0456376	-0.0404457	-0.0431429	-0.0685017	-0.0716726	-0.0558046	-0.0437835	-0.0471939	-0.0426003	-0.0723623	-0.0723674
	s.e.m. (LO)	0.0147799	0.0154403	0.0196936	0.0147653	0.0186131	0.0126302	0.0124197	0.0121616	0.014967	0.0175137	0.016687	0.0222036	0.0168776	0.0192215	0.0237143	0.0197152	0.0162964	0.016405	0.00914011	0.0112781	0.0148432	0.0203963	0.0189641	0.0132754	0.0189453	0.0183049	0.0205295	0.0209985	0.0209949	0.0138604	0.0206419	0.0181703	0.019242	0.0215595	0.0249012	0.033125	0.0178676	0.0228278	0.020509	0.0151794	0.0187981	0.0207462	0.0200093	0.0121092	0.0172891	0.0198358	0.0208112	0.0278363
	mean (ME)	-0.0905177	-0.0818936	-0.0802287	-0.0718625	-0.0758336	-0.0915898	-0.0792207	-0.0644466	-0.0691857	-0.0649574	-0.0565952	-0.0642052	-0.0817355	-0.102082	-0.097834	-0.0749682	-0.0827803	-0.0796024	-0.0884532	-0.0970494	-0.0862968	-0.0906378	-0.0776428	-0.0900939	-0.0935906	-0.0936982	-0.064576	-0.0679667	-0.0586677	-0.0399651	-0.0503912	-0.0545036	-0.0700762	-0.0628146	-0.0530805	-0.0383788	-0.0574864	-0.0658086	-0.0667363	-0.069412	-0.051789	-0.0696577	-0.0583414	-0.0534979	-0.0607313	-0.0522737	-0.0465389	-0.0694487
	s.e.m. (ME)	0.0232365	0.0222938	0.0199999	0.0187155	0.0173493	0.0231893	0.018129	0.0150851	0.0158587	0.0159585	0.0191252	0.0178638	0.0184235	0.020465	0.0201533	0.0113757	0.0169666	0.022111	0.0191114	0.0122996	0.00972777	0.0133221	0.0115871	0.0158115	0.0187733	0.0208033	0.017652	0.0214144	0.0181101	0.0216071	0.0270145	0.0199171	0.0227316	0.0198774	0.0246891	0.0225653	0.01919	0.0214662	0.0135194	0.0135777	0.0106074	0.0203205	0.0193952	0.0170261	0.01554	0.021577	0.0169208	0.0170518
	mean (HI)	-0.071204	-0.0718946	-0.104709	-0.0902738	-0.0936935	-0.0771209	-0.0866564	-0.101661	-0.0961913	-0.0639019	-0.0511235	-0.0608202	-0.0658374	-0.0792991	-0.0830286	-0.0681891	-0.0628844	-0.0781308	-0.0627227	-0.0588573	-0.0542895	-0.0444628	-0.0547129	-0.0676754	-0.0619533	-0.0447917	-0.0532165	-0.0746701	-0.0588671	-0.0426641	-0.0440674	-0.0628075	-0.0648548	-0.0364803	-0.0495079	-0.0487012	-0.0375744	-0.0590734	-0.0548515	-0.0490635	-0.0456518	-0.0473271	-0.0424225	-0.060568	-0.0675046	-0.0638431	-0.0509908	-0.0533618
	s.e.m. (HI)	0.0153922	0.0219265	0.033205	0.0222501	0.0199024	0.0156121	0.0180742	0.0232589	0.0164769	0.0133566	0.014678	0.012549	0.0111537	0.0137936	0.014012	0.0102058	0.0127134	0.0172626	0.0192277	0.0234251	0.0225615	0.0152857	0.0100324	0.0140134	0.0120352	0.0135572	0.0158275	0.0169155	0.012833	0.0157541	0.0237503	0.0172836	0.0163458	0.0189571	0.0229697	0.0195804	0.0261768	0.023528	0.0186048	0.0181414	0.0114625	0.0147502	0.0187556	0.016585	0.0164743	0.0202534	0.0159601	0.0161314
Fig.3a: column3-saccade
	time	-0.3	-0.295833	-0.291667	-0.2875	-0.283333	-0.279167	-0.275	-0.270833	-0.266667	-0.2625	-0.258333	-0.254167	-0.25	-0.245833	-0.241667	-0.2375	-0.233333	-0.229167	-0.225	-0.220833	-0.216667	-0.2125	-0.208333	-0.204167	-0.2	-0.195833	-0.191667	-0.1875	-0.183333	-0.179167	-0.175	-0.170833	-0.166667	-0.1625	-0.158333	-0.154167	-0.15	-0.145833	-0.141667	-0.1375	-0.133333	-0.129167	-0.125	-0.120833	-0.116667	-0.1125	-0.108333	-0.104167
	mean (LO)	-0.0116954	0.00140433	-0.0109577	-0.0414635	-0.0344636	-0.0105065	-0.0217923	-0.012204	0.00063945	-0.000467482	-0.0376963	-0.0316024	-0.012692	-0.0357074	-0.0370094	-0.0408824	-0.0500953	-0.0597997	-0.0464476	-0.0495374	-0.0591995	-0.0388155	-0.0520422	-0.0220375	-0.0240905	-0.000679675	-0.0172554	-0.00757268	-0.0213609	-0.0177088	-0.0122577	-0.0255137	-0.0139382	-0.00937426	0.00679619	0.0114517	0.013118	-0.00331641	-0.0266893	-0.0241797	-0.0237728	-0.009357	-0.00610299	-0.000498975	0.0152251	0.0159485	0.0246689	0.0276415
	s.e.m. (LO)	0.0151794	0.017799	0.0195156	0.019859	0.0192852	0.0186288	0.0164245	0.0149212	0.0161141	0.0197761	0.0219866	0.0159532	0.0228293	0.0324777	0.0300358	0.0232658	0.0147463	0.0251917	0.0290527	0.0249185	0.0255442	0.0152467	0.0127939	0.0214299	0.0195727	0.0246819	0.0165035	0.0174465	0.0222736	0.0103444	0.0188172	0.024664	0.0208867	0.0228223	0.0182078	0.0206163	0.0217628	0.0144293	0.0171499	0.0112512	0.0131118	0.0107281	0.0118134	0.0127985	0.00856865	0.0128514	0.0221933	0.0176637
	mean (ME)	-0.0398318	-0.0088886	-0.00968017	-0.0181103	-0.0284892	-0.0169586	-0.00471678	-0.0101871	-0.0315623	-0.0172931	-0.011922	-0.0299553	-0.0185819	-0.0214107	-0.0189712	-0.000299349	-0.0163944	-0.0193493	-0.0177353	-0.0271622	-0.0196959	-0.0357379	-0.0226527	-0.0513151	-0.0111848	0.0036097	-0.030426	-0.00588938	-0.0208205	-0.0141852	-0.0054669	-0.00740148	0.00676848	0.0168094	-0.00171272	-0.0113688	0.00289772	0.00889388	-0.00525748	-0.0192872	-0.0242676	-0.0302104	-0.0200697	-0.0249216	-0.00120889	-0.0218531	0.00146864	-0.0156067
	s.e.m. (ME)	0.0166926	0.0170993	0.0162808	0.0134943	0.0135084	0.0155378	0.0180807	0.0167264	0.0269523	0.019632	0.019993	0.0230386	0.0172759	0.0235911	0.0143631	0.0181674	0.0167979	0.0101175	0.0239676	0.0236075	0.0247839	0.0204279	0.0287252	0.0230543	0.022362	0.0300238	0.0196612	0.0212823	0.00939744	0.0125593	0.0160232	0.0160653	0.0173701	0.0132096	0.0100221	0.0217348	0.0207641	0.022189	0.016094	0.0163204	0.0183609	0.0147303	0.0140846	0.0222494	0.0137264	0.0159579	0.0196275	0.0267922
	mean (HI)	0.0105183	-0.0042561	-0.0150642	-0.00349477	-0.00331307	0.00261223	-0.00344302	0.0105432	-0.00618029	-0.0352401	-0.0137803	-0.0140584	0.00825772	-0.00947	-0.0311955	-0.0262622	-0.0259309	-0.0140096	-0.00150427	-0.00688641	-0.00516379	-0.0170011	-0.0152724	-0.000356879	0.00538417	-0.00957495	-0.021449	-0.000746087	0.0118245	0.00225272	0.00342453	0.0169316	0.0116845	0.0198688	0.0365294	0.0603125	0.0546369	0.0436739	0.0507297	0.0364914	0.0184849	0.0400259	0.0349515	0.0185198	0.00438135	0.00473397	0.0484381	0.052846
	s.e.m. (HI)	0.0159198	0.0117114	0.0104715	0.0144552	0.0150772	0.0174793	0.0284571	0.0338022	0.0286803	0.0170917	0.0150525	0.0152825	0.0179073	0.0086122	0.0128327	0.0166133	0.0169264	0.0140022	0.00969988	0.0157223	0.0208844	0.0122884	0.0152194	0.0103712	0.016766	0.0199254	0.0182319	0.0115596	0.0210404	0.0147873	0.0151175	0.0154776	0.0236452	0.0172911	0.0271825	0.0259523	0.0211655	0.019369	0.0221053	0.0177555	0.0175332	0.0227058	0.0232848	0.0199138	0.0177414	0.0166858	0.0151836	0.0222441
Fig.3a: column3-button press
	time	-0.3	-0.295833	-0.291667	-0.2875	-0.283333	-0.279167	-0.275	-0.270833	-0.266667	-0.2625	-0.258333	-0.254167	-0.25	-0.245833	-0.241667	-0.2375	-0.233333	-0.229167	-0.225	-0.220833	-0.216667	-0.2125	-0.208333	-0.204167	-0.2	-0.195833	-0.191667	-0.1875	-0.183333	-0.179167	-0.175	-0.170833	-0.166667	-0.1625	-0.158333	-0.154167	-0.15	-0.145833	-0.141667	-0.1375	-0.133333	-0.129167	-0.125	-0.120833	-0.116667	-0.1125	-0.108333	-0.104167
	mean (LO)	0.000385664	-0.0321064	-0.0402078	-0.0436162	-0.00723881	-0.00832253	-0.0257081	-0.00312899	-0.0142396	-0.0230865	-0.0173071	-0.0220768	-0.0165575	-0.0162639	-0.0293651	-0.023735	-0.00733877	-0.0293603	-0.0157435	-0.00310293	0.00297552	0.00309228	-0.00277844	0.00488997	-0.0109913	0.00285016	-0.00454686	-0.0163236	-0.0315084	-0.0367932	-0.0156994	-0.0097412	-0.0175268	-0.03381	-0.0187398	-0.0136589	-0.00960597	-0.00453757	-0.0155828	-0.0105259	-0.0120578	0.0152381	0.019836	0.0341282	0.0147367	-0.0120118	0.0116896	0.0179315
	s.e.m. (LO)	0.0271645	0.0228622	0.0210847	0.0257904	0.0152039	0.0156545	0.0221799	0.0213147	0.0191447	0.0272997	0.0229736	0.0238987	0.0240788	0.0197773	0.0195261	0.0222875	0.0161981	0.0113178	0.0177107	0.0168997	0.0117963	0.0187488	0.023451	0.0253243	0.0222203	0.0243815	0.0231845	0.0230452	0.0249692	0.0247193	0.0176592	0.0229782	0.022606	0.0200355	0.0239474	0.0229895	0.0217822	0.0260298	0.0252668	0.0227694	0.0240235	0.0224703	0.0209996	0.0224557	0.0277697	0.0269912	0.0199029	0.0254691
	mean (ME)	-0.0191891	-0.0114214	-0.0050877	0.00396664	-0.0104878	-0.021123	-0.0115369	0.00766738	-0.0194958	-0.0256316	-0.0194736	-0.00783852	-0.00272297	0.0121671	0.0159037	0.000506483	0.0234146	0.00321855	-0.00878217	-0.00220286	0.0121921	-0.000601057	-0.00499308	0.000548242	0.000326667	0.0118277	0.00916785	0.0034491	0.0139284	0.0169827	0.00293757	0.0177898	0.0484109	0.0342817	0.0294214	0.0246604	0.0104448	-0.002089	0.0055511	0.00820978	0.0190064	0.0329729	0.0344469	0.0447625	0.0567373	0.0477481	0.0396652	0.0463912
	s.e.m. (ME)	0.00947051	0.0174915	0.0169342	0.0189429	0.0255147	0.0230111	0.0193817	0.0194542	0.0127434	0.0139895	0.0164027	0.0143479	0.0172489	0.0137264	0.00925048	0.0166069	0.0166725	0.0230459	0.0120007	0.0120169	0.0101034	0.0142479	0.0168374	0.0197239	0.0177565	0.0206767	0.022142	0.0164292	0.0151424	0.017544	0.0132415	0.0125887	0.0218465	0.0226333	0.0292835	0.028682	0.0226383	0.0211796	0.02015	0.0185734	0.0228763	0.0218416	0.02271	0.0181736	0.0187627	0.0160704	0.0166234	0.0172649
	mean (HI)	0.0115891	0.0134317	0.0201575	0.0264483	0.0168313	-0.00508623	-0.00537368	0.00612782	0.00647229	0.00533865	0.00902001	0.0142465	0.0117898	0.0269726	0.037944	0.0351736	0.0529053	0.0336247	0.0412015	0.0532249	0.0338726	0.020489	0.0307987	0.0527406	0.0581613	0.0642126	0.0618739	0.0778746	0.0856814	0.0849617	0.0392285	0.0429302	0.0497191	0.0630189	0.0520818	0.0552322	0.0529861	0.0501324	0.054839	0.0566736	0.0521848	0.0751054	0.0806857	0.0669077	0.0780532	0.0944752	0.0847806	0.0807402
	s.e.m. (HI)	0.0243698	0.0227602	0.0259809	0.0292738	0.0203902	0.0137692	0.01602	0.0159531	0.0180612	0.0222665	0.0196127	0.0221776	0.0202994	0.015574	0.018995	0.0154967	0.0216097	0.015583	0.0186221	0.0196573	0.0160901	0.0256502	0.0193725	0.0261947	0.0209593	0.0203125	0.0191529	0.023791	0.0308163	0.0309092	0.0185826	0.0214022	0.0242063	0.026667	0.0221107	0.0238271	0.0209829	0.0194789	0.0258831	0.0270023	0.0266631	0.0365567	0.0313214	0.0224008	0.0224044	0.0243457	0.0275807	0.028852
Fig.3a: column4
	R value (saccade)	0.0463778	0.242145	0.112571	-0.0109319	0.0212501	0.287312	0.285582	0.123496	0.339085	0.123632	-0.00109112	0.0181273	-0.0584357
	p value (saccade)	0.203096	0.0157908	0.0336325	0.454325	0.409552	0.00814252	1.43609e-05	0.0276532	0.000978068	0.0627658	0.474006	0.367768	0.223058
	R value (button press)	-0.0357889	-0.321039	-0.0467119	0.0104723	-0.0900633	-0.108855	-0.265306	-0.12126	-0.206718	-0.114646	-0.228886	-0.0619751	0.0214026
	p value (button press)	0.259221	0.000254528	0.217594	0.44811	0.222944	0.0934101	7.93546e-06	0.0327659	0.000975878	0.0722684	0.000437128	0.124487	0.394614
Fig.3b: column1-top
	p value	1	1	0.00260149	0.00814932	1	1	1	1	1	4.94336e-09	1	1.47433e-07	1	1	1	1	0.00199703	1	0.00242726	3.06571e-08	8.05049e-13	1	1	1	1	1	1.87309e-11	1	1	1	1	5.69483e-07	1	0.0105178	1	0.0104161	1	1	0.00561787	1	7.85289e-05	1	0.000433753	5.68064e-06	0.00250195	1	1	1
	MNI (X)	14.2541	19.2346	21.7574	26.4608	29.3913	21.8538	27.9665	32.121	36.3682	38.8455	20.1774	25.2304	30.4366	36.0704	40.4367	44.0356	47.4643	23.8468	28.8089	34.0216	39.0142	44.1348	47.5897	51.2996	54.1561	30.6198	36.7425	42.1499	46.2993	50.0795	53.7866	57.1623	60.2819	36.1023	42.7171	51.1785	54.8422	58.0902	61.495	64.2386	47.4521	51.631	55.2439	57.9691	61.0499	64.1082	48.5957	58.9412
	MNI (Y)	27.1171	17.49	6.25822	-4.29448	-13.4242	30.4839	20.452	8.78928	-1.9857	-10.9909	51.5465	42.8776	33.4748	23.2978	11.4096	0.283218	-8.38493	60.2977	53.9563	46.0679	35.4895	25.3997	13.9337	2.49588	-6.7431	61.4571	55.8944	46.9332	37.207	25.7908	14.8861	3.14274	-6.20618	61.3556	56.2447	38.6482	27.0628	15.3876	3.87014	-6.17169	55.4953	49.7849	40.4008	28.8391	16.3318	3.85817	39.1058	23.2791
	MNI (Z)	60.7344	62.6218	65.0243	64.4455	64.4636	55.9696	57.5612	58.812	58.6949	59.5585	43.6999	46.4946	49.3413	51.088	53.0841	52.6865	52.3197	33.4165	37.5476	39.6296	41.8068	43.1695	45.0787	45.2168	45.0417	27.0454	30.1891	32.5222	34.0506	35.7218	35.9502	36.3907	36.6153	18.0631	21.8309	25.5335	26.1959	27.1	27.4893	28.2152	12.5093	14.6316	16.3935	17.1772	17.3732	17.6143	29.7667	18.7875
Fig.3b: column1-bottom
	p value	0.00956763	0.0107358	1	0.000465831	2.10784e-40	3.29299e-06	4.44806e-08	1	0.0220389	9.02114e-63	3.85902e-06	0.000175575	0.0112732	0.000743547	1.30757e-06	0.00120406	1	5.41004e-06	0.000976642	5.58204e-08	2.11618e-11	1	1.72033e-06	1	1	1	2.81247e-07	1	1	1	0.00033673	8.00224e-14	1	1	1	1	1	1	9.62442e-12	1	2.89082e-13	1	0.00484983	2.96076e-11	0.00169544	1	1	1
	MNI (X)	14.2541	19.2346	21.7574	26.4608	29.3913	21.8538	27.9665	32.121	36.3682	38.8455	20.1774	25.2304	30.4366	36.0704	40.4367	44.0356	47.4643	23.8468	28.8089	34.0216	39.0142	44.1348	47.5897	51.2996	54.1561	30.6198	36.7425	42.1499	46.2993	50.0795	53.7866	57.1623	60.2819	36.1023	42.7171	51.1785	54.8422	58.0902	61.495	64.2386	47.4521	51.631	55.2439	57.9691	61.0499	64.1082	48.5957	58.9412
	MNI (Y)	27.1171	17.49	6.25822	-4.29448	-13.4242	30.4839	20.452	8.78928	-1.9857	-10.9909	51.5465	42.8776	33.4748	23.2978	11.4096	0.283218	-8.38493	60.2977	53.9563	46.0679	35.4895	25.3997	13.9337	2.49588	-6.7431	61.4571	55.8944	46.9332	37.207	25.7908	14.8861	3.14274	-6.20618	61.3556	56.2447	38.6482	27.0628	15.3876	3.87014	-6.17169	55.4953	49.7849	40.4008	28.8391	16.3318	3.85817	39.1058	23.2791
	MNI (Z)	60.7344	62.6218	65.0243	64.4455	64.4636	55.9696	57.5612	58.812	58.6949	59.5585	43.6999	46.4946	49.3413	51.088	53.0841	52.6865	52.3197	33.4165	37.5476	39.6296	41.8068	43.1695	45.0787	45.2168	45.0417	27.0454	30.1891	32.5222	34.0506	35.7218	35.9502	36.3907	36.6153	18.0631	21.8309	25.5335	26.1959	27.1	27.4893	28.2152	12.5093	14.6316	16.3935	17.1772	17.3732	17.6143	29.7667	18.7875
Fig.3b: column2-saccade
	time	-0.1	-0.0958333	-0.0916667	-0.0875	-0.0833333	-0.0791667	-0.075	-0.0708333	-0.0666667	-0.0625	-0.0583333	-0.0541667	-0.05	-0.0458333	-0.0416667	-0.0375	-0.0333333	-0.0291667	-0.025	-0.0208333	-0.0166667	-0.0125	-0.00833333	-0.00416667	-2.84217e-17	0.00416667	0.00833333	0.0125	0.0166667	0.0208333	0.025	0.0291667	0.0333333	0.0375	0.0416667	0.0458333	0.05	0.0541667	0.0583333	0.0625	0.0666667	0.0708333	0.075	0.0791667	0.0833333	0.0875	0.0916667	0.0958333
	mean (LO)	-0.0546014	-0.0546724	-0.0656513	-0.0553807	-0.0574865	-0.0511345	-0.0553956	-0.0528715	-0.0651636	-0.0608805	-0.0638882	-0.0638339	-0.0585313	-0.0736055	-0.09574	-0.08054	-0.078476	-0.0839674	-0.0912846	-0.0860765	-0.0709784	-0.0746589	-0.0739585	-0.0673835	-0.081467	-0.0995552	-0.0912114	-0.066721	-0.0792306	-0.07165	-0.080615	-0.0941534	-0.0740053	-0.0624302	-0.0606654	-0.0601094	-0.0544953	-0.0591529	-0.0740802	-0.067794	-0.0672316	-0.061634	-0.0712066	-0.0808109	-0.0683185	-0.0618396	-0.0484135	-0.0470745
	s.e.m. (LO)	0.0170735	0.0168814	0.0175821	0.0120421	0.0149117	0.0179789	0.0226379	0.0208556	0.0216582	0.0238948	0.0158995	0.0135501	0.018589	0.0170433	0.0175411	0.0163225	0.0162859	0.0225368	0.023754	0.0175725	0.0163994	0.0112481	0.0124395	0.016157	0.0235852	0.0178251	0.0223093	0.0138587	0.0193855	0.0190095	0.0173818	0.0211043	0.0203985	0.0203431	0.0234017	0.0230033	0.022801	0.0225463	0.0293309	0.0227694	0.0175092	0.0187999	0.0258016	0.0243973	0.0234325	0.0277409	0.02702	0.0211509
	mean (ME)	-0.0742472	-0.0690317	-0.0666994	-0.0658758	-0.0874762	-0.0836162	-0.079096	-0.0832076	-0.0663677	-0.0647236	-0.0657054	-0.0691935	-0.0739653	-0.0658607	-0.0612994	-0.069881	-0.0643949	-0.045873	-0.0543535	-0.0549065	-0.0574229	-0.0548709	-0.0708391	-0.0598828	-0.0388192	-0.0632585	-0.0532668	-0.0609156	-0.0572101	-0.0486649	-0.0461007	-0.0568894	-0.0691551	-0.0780849	-0.064453	-0.0620762	-0.0607171	-0.0688942	-0.0635043	-0.0799609	-0.0643584	-0.0470996	-0.0483084	-0.0460423	-0.0495748	-0.0269532	-0.0532289	-0.0379586
	s.e.m. (ME)	0.0176874	0.022219	0.0187037	0.0140902	0.0167903	0.0216535	0.020011	0.0243356	0.0228099	0.0197456	0.0184942	0.0171756	0.0192418	0.0175737	0.0198809	0.027533	0.0278276	0.020482	0.0138903	0.0167991	0.0162755	0.0139678	0.0251225	0.0315169	0.0199059	0.0312681	0.027031	0.0220244	0.023629	0.0234858	0.0234668	0.0235946	0.0199072	0.0185261	0.0218566	0.0226285	0.0210697	0.0218801	0.0181883	0.0215062	0.0252085	0.0241496	0.022631	0.0177761	0.0107173	0.0111084	0.0206397	0.0181191
	mean (HI)	-0.071145	-0.0737671	-0.0667161	-0.0516341	-0.0352858	-0.0420767	-0.0563453	-0.0722044	-0.0649426	-0.0560426	-0.0668818	-0.0463094	-0.0419171	-0.0605005	-0.064857	-0.0751665	-0.0898627	-0.0844159	-0.0907633	-0.0700128	-0.0440808	-0.0421119	-0.0518277	-0.0555631	-0.0628571	-0.071324	-0.0923304	-0.076993	-0.0695109	-0.0695517	-0.0425152	-0.0354188	-0.0369857	-0.0525858	-0.0482878	-0.0332921	-0.0381459	-0.058564	-0.0608907	-0.0598041	-0.0530276	-0.0467346	-0.0597868	-0.0403479	-0.0312881	-0.0335066	-0.028637	-0.0449969
	s.e.m. (HI)	0.0156881	0.0147937	0.0176233	0.0130665	0.0191177	0.019477	0.0147856	0.015227	0.0215435	0.0196053	0.0239582	0.0208007	0.0198388	0.0201539	0.0136813	0.0150804	0.0157002	0.0103486	0.0161087	0.0179521	0.0181722	0.0150446	0.013796	0.0145486	0.0184049	0.0134001	0.0184195	0.0219584	0.0200644	0.0182872	0.0141724	0.0145492	0.0149888	0.014266	0.0161834	0.0220138	0.0163652	0.0120556	0.0173987	0.0224172	0.0202495	0.0193711	0.0191098	0.016827	0.0182725	0.0166054	0.0194174	0.0252435
Fig.3b: column2-button press
	time	-0.1	-0.0958333	-0.0916667	-0.0875	-0.0833333	-0.0791667	-0.075	-0.0708333	-0.0666667	-0.0625	-0.0583333	-0.0541667	-0.05	-0.0458333	-0.0416667	-0.0375	-0.0333333	-0.0291667	-0.025	-0.0208333	-0.0166667	-0.0125	-0.00833333	-0.00416667	-2.84217e-17	0.00416667	0.00833333	0.0125	0.0166667	0.0208333	0.025	0.0291667	0.0333333	0.0375	0.0416667	0.0458333	0.05	0.0541667	0.0583333	0.0625	0.0666667	0.0708333	0.075	0.0791667	0.0833333	0.0875	0.0916667	0.0958333
	mean (LO)	-0.0508602	-0.0540857	-0.0520091	-0.0513583	-0.0448656	-0.0458086	-0.0555187	-0.0565237	-0.0531939	-0.058105	-0.0641099	-0.0619815	-0.0722133	-0.0634077	-0.0518113	-0.0382518	-0.039721	-0.041207	-0.0511319	-0.0446604	-0.0531299	-0.0437217	-0.0520909	-0.0545492	-0.0476496	-0.0478385	-0.0458924	-0.0526494	-0.0602494	-0.0451078	-0.0429849	-0.0489268	-0.0532241	-0.051516	-0.0491963	-0.0516704	-0.049583	-0.0504488	-0.0510216	-0.051809	-0.0506029	-0.0458408	-0.0364158	-0.0344328	-0.0449245	-0.0468255	-0.0490876	-0.0438431
	s.e.m. (LO)	0.0119266	0.0132729	0.0152712	0.0124097	0.0128247	0.0129878	0.0110954	0.0122076	0.0122911	0.016213	0.0138807	0.010692	0.0130263	0.0152613	0.0151193	0.0120304	0.0130078	0.0140637	0.0118325	0.0093054	0.0132297	0.0128477	0.0129488	0.0117629	0.0132426	0.0133697	0.0139787	0.0102417	0.0133366	0.0094998	0.0110304	0.0108004	0.0103785	0.0152	0.0133166	0.0129049	0.0125498	0.0147019	0.0129129	0.0103504	0.0117206	0.0148348	0.0133034	0.0116313	0.0168916	0.0150844	0.0138555	0.0110696
	mean (ME)	-0.0548936	-0.0563405	-0.0580473	-0.0559327	-0.0617998	-0.0556014	-0.0522032	-0.0416695	-0.0466578	-0.0506909	-0.0555845	-0.058149	-0.0556134	-0.0614373	-0.068039	-0.0672692	-0.0710023	-0.071653	-0.0584643	-0.0617929	-0.0599526	-0.0611797	-0.0540642	-0.0563659	-0.0677973	-0.0684943	-0.0583284	-0.0565964	-0.0481507	-0.036715	-0.049413	-0.0465214	-0.0530811	-0.0506459	-0.0525729	-0.0512293	-0.0540806	-0.0493377	-0.0567588	-0.0548995	-0.048664	-0.0591052	-0.0564123	-0.0453198	-0.0433119	-0.0554522	-0.0496557	-0.0582032
	s.e.m. (ME)	0.0129564	0.0154118	0.0123641	0.0128033	0.0116617	0.0131887	0.0129249	0.00976335	0.0111471	0.0124444	0.0101558	0.0101673	0.0110403	0.0145024	0.0152217	0.012351	0.012579	0.0158493	0.0144148	0.012818	0.0116423	0.01322	0.0134686	0.0136319	0.0142321	0.0131449	0.0140337	0.0152723	0.0150275	0.0133357	0.0144521	0.0153159	0.0134633	0.0127711	0.0136521	0.0125059	0.0117207	0.0102691	0.00953016	0.00911122	0.00925693	0.0113485	0.0099304	0.013193	0.0124528	0.0103438	0.00858968	0.0113495
	mean (HI)	-0.0572127	-0.0583362	-0.0648582	-0.0604406	-0.0621899	-0.0637674	-0.0647917	-0.0655899	-0.0655268	-0.0535391	-0.0430841	-0.038516	-0.0507178	-0.0534955	-0.0551667	-0.0512787	-0.0459072	-0.0487699	-0.043904	-0.054518	-0.0523689	-0.0379677	-0.0467854	-0.0459715	-0.0441735	-0.0394467	-0.0427054	-0.0482797	-0.0468369	-0.0382221	-0.0462602	-0.0451652	-0.0409159	-0.0325291	-0.0332461	-0.0377812	-0.0457701	-0.0524386	-0.0470208	-0.0413298	-0.0439298	-0.0465262	-0.0514006	-0.05629	-0.050572	-0.0574601	-0.0452267	-0.0545338
	s.e.m. (HI)	0.013401	0.0113486	0.0117667	0.0103339	0.011891	0.0104057	0.0125568	0.0127912	0.0116639	0.0129807	0.0118535	0.00906621	0.00787256	0.0119535	0.0100564	0.0105174	0.0108267	0.0102498	0.0127774	0.0167255	0.0161993	0.0134945	0.0118982	0.0130356	0.0110417	0.0094442	0.008503	0.0100509	0.0103257	0.0111963	0.0140324	0.013311	0.0119976	0.0137921	0.0154453	0.0130075	0.0119272	0.0122494	0.0108275	0.0117945	0.00981925	0.00711075	0.00924407	0.00851971	0.00716327	0.0120894	0.0107709	0.00998771
Fig.3b: column3-saccade
	time	-0.3	-0.295833	-0.291667	-0.2875	-0.283333	-0.279167	-0.275	-0.270833	-0.266667	-0.2625	-0.258333	-0.254167	-0.25	-0.245833	-0.241667	-0.2375	-0.233333	-0.229167	-0.225	-0.220833	-0.216667	-0.2125	-0.208333	-0.204167	-0.2	-0.195833	-0.191667	-0.1875	-0.183333	-0.179167	-0.175	-0.170833	-0.166667	-0.1625	-0.158333	-0.154167	-0.15	-0.145833	-0.141667	-0.1375	-0.133333	-0.129167	-0.125	-0.120833	-0.116667	-0.1125	-0.108333	-0.104167
	mean (LO)	-0.0124574	0.00811801	-0.00401464	-0.0240638	-0.0128248	0.00535948	-0.0122306	0.00761252	0.0129387	0.00900849	-0.023764	-0.0169406	0.00551059	-0.0291457	-0.0306639	-0.0283726	-0.040006	-0.0424136	-0.0251528	-0.0342485	-0.0380193	-0.0256702	-0.0416699	-0.0131359	-0.0192182	0.00536592	-0.0174692	-0.0154921	-0.0292986	-0.029646	-0.0249142	-0.0251376	-0.0158569	-0.00381295	0.0160538	0.0123034	0.0116794	-0.00139066	-0.0250668	-0.0223915	-0.0189399	-0.00933065	-0.00860853	0.00713823	0.0228071	0.0229919	0.0292354	0.01971
	s.e.m. (LO)	0.0182813	0.0154669	0.0153864	0.0202346	0.0216448	0.0181677	0.0168469	0.0174412	0.0176157	0.0183581	0.0122624	0.0126278	0.0180163	0.019318	0.0226359	0.0191149	0.0148386	0.0208266	0.0249263	0.0251128	0.0213585	0.0147837	0.00917859	0.0176971	0.0187748	0.024092	0.0201626	0.0186238	0.0251533	0.0129832	0.0187752	0.0209071	0.0176631	0.0165573	0.0176742	0.0271252	0.0206777	0.0111895	0.011184	0.00781345	0.00943746	0.0122835	0.0117919	0.0141568	0.0164776	0.013643	0.0158657	0.0126878
	mean (ME)	-0.037174	-0.0104475	-0.0158269	-0.0187055	-0.0218534	-0.0201672	-0.00782637	-0.0129871	-0.0165334	-0.0135557	-0.00957025	-0.0281863	-0.0159322	-0.0226047	-0.015075	-0.00163702	-0.0178311	-0.0145739	-0.00859661	-0.0193493	-0.0269892	-0.0382266	-0.0114578	-0.0445746	-0.0251804	-0.0035421	-0.0271022	-0.00288042	-0.0172254	-0.0113258	0.00143425	-0.00300558	0.000705098	0.00478965	-0.00304763	-0.00674482	0.0040393	-0.000259126	-0.00414528	-0.0183447	-0.0283911	-0.032067	-0.0272544	-0.0270145	-0.00594915	-0.0240821	0.0069108	-0.0100001
	s.e.m. (ME)	0.022035	0.0180338	0.0104748	0.0126521	0.0136613	0.0123618	0.0129786	0.0143632	0.0170322	0.0122192	0.0171095	0.0153124	0.0151296	0.0226602	0.0187105	0.0252018	0.0183894	0.0105734	0.014753	0.0163722	0.0194257	0.00936242	0.0144151	0.0229447	0.01198	0.0166446	0.0142559	0.0191357	0.00892274	0.0135731	0.0138368	0.0153693	0.0194718	0.0146216	0.00892195	0.0199423	0.0198076	0.0201021	0.015394	0.0154663	0.0151725	0.0142415	0.0108831	0.0159323	0.0101871	0.014909	0.0185237	0.0261508
	mean (HI)	-0.00583822	-0.0208325	-0.0233097	-0.00287976	-0.00826269	0.00137542	-0.00836627	-0.00347707	-0.00737376	-0.0254742	-0.0188741	-0.0234562	0.00748735	-0.0091588	-0.0279989	-0.0176887	-0.0154005	-0.00377601	0.00358742	0.00503437	0.000433938	-0.0062152	-0.0062798	0.00508851	0.0110357	-0.00323575	-0.0177705	-0.0101666	-0.00289765	-0.00796318	-0.0033676	0.0155556	0.00827885	0.00737289	0.0161686	0.0416986	0.042678	0.0421738	0.0464836	0.0349352	0.0133277	0.0305215	0.0280078	0.0182483	0.0141815	0.014858	0.0444639	0.0461838
	s.e.m. (HI)	0.00529257	0.00960716	0.0101769	0.0116826	0.0102509	0.0119464	0.0220827	0.0202789	0.0185683	0.012411	0.0148936	0.0152075	0.01861	0.0103325	0.00928929	0.0130587	0.0122222	0.0104741	0.00988126	0.00785704	0.0158315	0.0104089	0.0110935	0.0117849	0.0161182	0.0163511	0.0131788	0.0109542	0.0158077	0.0133859	0.0151471	0.0143563	0.0179518	0.0145202	0.0205113	0.0229599	0.0223753	0.0247831	0.0255612	0.0195508	0.018794	0.0191876	0.0147169	0.0155551	0.0125181	0.0129729	0.0168632	0.0178237
Fig.3b: column3-button press
	time	-0.3	-0.295833	-0.291667	-0.2875	-0.283333	-0.279167	-0.275	-0.270833	-0.266667	-0.2625	-0.258333	-0.254167	-0.25	-0.245833	-0.241667	-0.2375	-0.233333	-0.229167	-0.225	-0.220833	-0.216667	-0.2125	-0.208333	-0.204167	-0.2	-0.195833	-0.191667	-0.1875	-0.183333	-0.179167	-0.175	-0.170833	-0.166667	-0.1625	-0.158333	-0.154167	-0.15	-0.145833	-0.141667	-0.1375	-0.133333	-0.129167	-0.125	-0.120833	-0.116667	-0.1125	-0.108333	-0.104167
	mean (LO)	-0.0260644	-0.0487405	-0.0391668	-0.0322955	-0.0200338	-0.0262424	-0.0393109	-0.0334464	-0.043039	-0.0335301	-0.0284447	-0.0279351	-0.0291424	-0.0390356	-0.0378471	-0.0227155	-0.0199863	-0.0369259	-0.0247931	-0.0159719	-0.0191963	-0.0142514	-0.0145703	-0.0189695	-0.0381868	-0.041286	-0.0358165	-0.0389852	-0.0354216	-0.0315448	-0.0178232	-0.0275156	-0.0269826	-0.0297033	-0.0146827	-0.0189793	-0.0127588	-0.00398537	-0.00488819	-0.0090853	-0.0123061	0.000796907	0.00398575	0.0234216	0.0188657	-0.00301284	0.00151922	0.00500154
	s.e.m. (LO)	0.0180928	0.0172972	0.0132678	0.00889346	0.0129283	0.0123373	0.0125195	0.0132765	0.0161462	0.0132083	0.0149347	0.0157554	0.0147583	0.0140023	0.0125057	0.0101883	0.00971517	0.00793882	0.0111439	0.0107456	0.00852743	0.0120365	0.0121799	0.0133207	0.0119936	0.0163878	0.0169032	0.0147565	0.0149416	0.0119612	0.0149769	0.0169566	0.0139773	0.0124202	0.0118741	0.0133674	0.014343	0.0145246	0.0142499	0.013437	0.0124329	0.0158011	0.0150195	0.0146773	0.0137967	0.0136941	0.0133571	0.016095
	mean (ME)	-0.0171341	-0.041635	-0.0443062	-0.0165311	-0.0161558	-0.0269166	-0.0271608	-0.0155348	-0.0229439	-0.0170696	-0.0123578	-0.0119683	-0.0146667	-0.0123506	-0.00699572	-0.0107955	-0.00894635	-0.0159241	-0.0179108	-0.0143496	-0.0101373	-0.019487	-0.0196979	-0.0126113	-0.0183728	-0.00760455	-0.0128766	-0.0119594	-0.0132451	-0.00697751	-0.0103816	-0.0135403	0.000882151	-0.0150353	-0.0117154	-0.00922443	-0.0196979	-0.0144708	-0.00849597	-0.00458746	-0.00812478	-0.000742136	0.0103346	0.0127141	0.0181575	0.0165888	0.0189963	0.0250644
	s.e.m. (ME)	0.00602172	0.00668979	0.00998633	0.00794242	0.00723631	0.0109952	0.00828246	0.0110256	0.0128631	0.0160388	0.0106175	0.0132603	0.0158412	0.0131829	0.0114707	0.0151559	0.0148434	0.0164971	0.0143642	0.00864135	0.0119756	0.00863765	0.0094362	0.0121989	0.010015	0.0123323	0.0104574	0.0105573	0.0116948	0.00919224	0.00851273	0.00868537	0.0137384	0.0128668	0.0128791	0.0112347	0.0118699	0.0127731	0.0125782	0.0126707	0.0110634	0.00858176	0.0114626	0.0116171	0.0156609	0.0158324	0.0135567	0.0133846
	mean (HI)	-0.0141065	-0.00615681	-0.00587466	-0.0105893	0.000536926	-0.00492308	0.000481341	-0.00417919	-0.000604529	-0.00775906	-0.0121522	-0.0040736	0.0029011	0.0106815	0.0102502	0.00472321	0.020123	0.014038	0.0101204	0.013784	0.0146361	0.00816325	0.0087411	0.00793458	0.00726409	0.0192326	0.0267831	0.0372854	0.0306557	0.0312464	0.0157267	0.0224387	0.0269398	0.0225649	0.0224075	0.0202904	0.0218344	0.0224461	0.023597	0.0267631	0.0268748	0.0292423	0.0373693	0.042613	0.0393938	0.0455116	0.0481638	0.0543156
	s.e.m. (HI)	0.0141975	0.0156654	0.0153945	0.0155826	0.0174243	0.0109293	0.013594	0.0164153	0.014175	0.0142752	0.0132442	0.0178789	0.0178469	0.0143285	0.0140156	0.0109253	0.0157731	0.0139439	0.0137848	0.0127405	0.0123303	0.0136993	0.0102489	0.0121702	0.0110672	0.014536	0.0154256	0.0157337	0.0141859	0.0167368	0.0149821	0.0150392	0.0147704	0.017694	0.0151995	0.0127266	0.0123835	0.0133238	0.0166631	0.0165103	0.0197888	0.0187047	0.0197481	0.0162404	0.0182841	0.0183483	0.0170745	0.0205878
Fig.3b: column4
	R value (saccade)	0.0563852	0.202447	0.112571	-0.0353094	0.10636	0.287312	0.25165	0.11073	0.407615	0.119865	0.0139654	0.0181273	-0.0740738
	p value (saccade)	0.181287	0.0409446	0.0355133	0.330209	0.20545	0.00669708	6.81361e-05	0.0487251	7.62379e-05	0.0652116	0.452593	0.354237	0.17315
	R value (button press)	-0.0152329	-0.322021	0.00267511	-0.00870398	-0.323086	-0.0893788	-0.129548	-0.102723	-0.209793	-0.0858948	-0.407792	-0.0792151	0.025731
	p value (button press)	0.385416	0.000195565	0.484466	0.44587	0.00332259	0.13314	0.0230396	0.0504782	0.00179416	0.156218	6.72404e-10	0.0626163	0.379563
Fig.3c: column1
	time	-0.1	-0.08	-0.06	-0.04	-0.02	0	0.02	0.04	0.06	0.08	0.1	0.12	0.14	0.16	0.18	0.2	0.22	0.24	0.26	0.28	0.3
	mean	0.0107207	0.00877115	0.00246911	0.00515031	0.011016	0.0204552	0.0216615	0.0140208	0.0148703	0.017328	0.00644019	0.00245883	0.0154531	0.00103883	-0.000375743	0.0134415	0.0148696	0.0162452	0.0335701	0.044067	0.0369832
	s.e.m.	0.0215895	0.0225721	0.0210532	0.0194887	0.0199329	0.0220724	0.0199367	0.0207589	0.0194068	0.0171718	0.0142125	0.0149452	0.0179679	0.0127563	0.0148854	0.0189875	0.0163663	0.0159237	0.0199015	0.0257048	0.0263783
	p value	0.628461	0.704391	0.908579	0.796055	0.590645	0.372328	0.298596	0.512219	0.458342	0.332843	0.658535	0.872058	0.40662	0.936437	0.980277	0.492519	0.381471	0.327764	0.11744	0.112151	0.186241
Fig.3c: column2
	time	-0.3	-0.28	-0.26	-0.24	-0.22	-0.2	-0.18	-0.16	-0.14	-0.12	-0.1	-0.08	-0.06	-0.04	-0.02	0	0.02	0.04	0.06	0.08	0.1	0.12	0.14	0.16	0.18	0.2
	mean	0.0950213	0.0984235	0.105714	0.103123	0.113603	0.124781	0.123118	0.125911	0.129877	0.113332	0.104231	0.103311	0.113248	0.116115	0.117139	0.118455	0.101527	0.0913058	0.0976345	0.0925814	0.0914071	0.0935461	0.0810126	0.0617693	0.052541	0.0340046
	s.e.m.	0.0283538	0.0251766	0.0233405	0.0251167	0.0251691	0.0260015	0.0312212	0.0364564	0.0364276	0.0342689	0.0332941	0.0309541	0.0306204	0.028019	0.0259537	0.0262808	0.0259583	0.0262482	0.0287003	0.0265704	0.028398	0.0317534	0.0314257	0.0270005	0.0261902	0.0249744
	p value	0.00576651	0.00207479	0.00069066	0.00145732	0.000709654	0.000434273	0.00195084	0.00477195	0.00388557	0.00625761	0.00868205	0.00591502	0.00304429	0.00136073	0.00070992	0.000717505	0.00206795	0.00455855	0.00525163	0.00450982	0.00737103	0.0122343	0.0241908	0.0411017	0.0679203	0.198347
Fig.3c: column3
	time	-0.1	-0.08	-0.06	-0.04	-0.02	0	0.02	0.04	0.06	0.08	0.1	0.12	0.14	0.16	0.18	0.2	0.22	0.24	0.26	0.28	0.3
	mean	0.0301754	0.013872	0.0117671	0.0205055	0.0191735	0.0339393	0.0412381	0.0445304	0.0517531	0.0506932	0.0507344	0.0530214	0.043774	0.0422554	0.0399175	0.0213109	0.0276324	0.0104083	-0.00428237	-0.0147674	0.0108731
	s.e.m.	0.021639	0.0256906	0.0281859	0.0278046	0.029855	0.0214489	0.0251337	0.027329	0.0245517	0.0241222	0.024662	0.0250838	0.0273234	0.0256282	0.0235062	0.0209568	0.0209104	0.0238958	0.0300617	0.0332412	0.0324023
	p value	0.188449	0.5991	0.683699	0.475002	0.532807	0.139558	0.12678	0.129175	0.0567407	0.0573897	0.0620783	0.0561537	0.135121	0.125105	0.115233	0.329269	0.210987	0.670881	0.889086	0.664767	0.742992
Fig.3c: column4
	time	-0.3	-0.28	-0.26	-0.24	-0.22	-0.2	-0.18	-0.16	-0.14	-0.12	-0.1	-0.08	-0.06	-0.04	-0.02	0	0.02	0.04	0.06	0.08	0.1	0.12	0.14	0.16	0.18	0.2
	mean	0.0523813	0.0447795	0.0600352	0.0768006	0.0725659	0.0636316	0.0742783	0.0689393	0.0697454	0.078036	0.0952521	0.10238	0.11167	0.123443	0.135841	0.139152	0.146626	0.163754	0.156813	0.141578	0.123894	0.118292	0.106383	0.0804096	0.0719089	0.0633687
	s.e.m.	0.0302825	0.0282965	0.0306812	0.022779	0.0269088	0.0337107	0.0397358	0.0369148	0.0295267	0.0286815	0.0313837	0.0341918	0.0363385	0.0395309	0.038786	0.0344141	0.0337987	0.0347245	0.034124	0.0344975	0.0326042	0.031781	0.0323871	0.0333576	0.0329404	0.0334349
	p value	0.109285	0.139518	0.0740524	0.00555427	0.0194265	0.0834977	0.086172	0.0864359	0.0359129	0.018581	0.0103682	0.0111848	0.00966179	0.00881061	0.00436319	0.00162934	0.000964667	0.000500566	0.00061582	0.00146186	0.00253005	0.00291565	0.0065228	0.0328806	0.0496264	0.0823931
Fig.3d: column1
	time	-0.1	-0.08	-0.06	-0.04	-0.02	0	0.02	0.04	0.06	0.08	0.1	0.12	0.14	0.16	0.18	0.2	0.22	0.24	0.26	0.28	0.3
	mean	0.0213363	0.0196561	0.00777575	0.020559	0.0434031	0.0455638	0.0467329	0.0371445	0.0281427	0.0245184	0.0165584	0.00570223	0.00441343	0.00594522	0.0138302	0.0230992	0.0248663	0.0337028	0.0432025	0.051858	0.0611027
	s.e.m.	0.0186547	0.0210558	0.0210876	0.0188699	0.0167317	0.018051	0.0183616	0.020561	0.0190079	0.0181864	0.0211275	0.0208912	0.0185289	0.0174743	0.0151753	0.018243	0.0198439	0.0196855	0.0195567	0.0205868	0.0226755
	p value	0.275031	0.368954	0.718749	0.297325	0.0234818	0.026704	0.0256945	0.0959554	0.164492	0.202501	0.448386	0.789533	0.815751	0.739567	0.380047	0.229471	0.234039	0.112583	0.0473576	0.0269592	0.019501
Fig.3d: column2
	time	-0.3	-0.28	-0.26	-0.24	-0.22	-0.2	-0.18	-0.16	-0.14	-0.12	-0.1	-0.08	-0.06	-0.04	-0.02	0	0.02	0.04	0.06	0.08	0.1	0.12	0.14	0.16	0.18	0.2
	mean	0.119905	0.124293	0.110803	0.115844	0.131864	0.137003	0.13476	0.125694	0.130423	0.120969	0.120018	0.124339	0.134995	0.12895	0.123986	0.12239	0.12048	0.103652	0.109915	0.118173	0.108551	0.0997926	0.0946453	0.0941059	0.070031	0.0624642
	s.e.m.	0.0338852	0.033557	0.0242731	0.0252383	0.0249908	0.0301613	0.0325178	0.037297	0.0368312	0.0397545	0.0404607	0.0391238	0.0399751	0.0393913	0.0379953	0.0369873	0.0401732	0.0392054	0.0378232	0.0373283	0.0345853	0.0316428	0.0312129	0.0285221	0.0280133	0.0290003
	p value	0.00408172	0.00301405	0.000649245	0.00062156	0.000195719	0.000675073	0.00136062	0.00556929	0.00406266	0.0102187	0.0117821	0.00794945	0.00549872	0.0066592	0.00678823	0.00623617	0.011087	0.0214224	0.0131785	0.00813307	0.00855323	0.00831723	0.0104228	0.00634783	0.0279193	0.0522766
Fig.3d: column3
	time	-0.1	-0.08	-0.06	-0.04	-0.02	0	0.02	0.04	0.06	0.08	0.1	0.12	0.14	0.16	0.18	0.2	0.22	0.24	0.26	0.28	0.3
	mean	0.0223226	0.0143742	0.00944424	0.0166616	0.020424	0.0343622	0.0354078	0.0403794	0.048725	0.0475224	0.0349763	0.0411727	0.0318452	0.0303394	0.0369537	0.0269256	0.0313006	0.0195668	-0.00332646	-0.00930205	0.0131817
	s.e.m.	0.0226672	0.0287029	0.0294911	0.0294725	0.0284557	0.0230643	0.0286725	0.0315156	0.0284569	0.0238718	0.0245626	0.0218592	0.0247857	0.0250206	0.0237358	0.0202938	0.0189844	0.0232338	0.0289784	0.0312166	0.0312711
	p value	0.344163	0.625577	0.754294	0.582267	0.486652	0.162073	0.240499	0.224311	0.112549	0.0697799	0.179937	0.0840822	0.223102	0.248624	0.145468	0.209272	0.125112	0.416164	0.910509	0.770812	0.680822
Fig.3d: column4
	time	-0.3	-0.28	-0.26	-0.24	-0.22	-0.2	-0.18	-0.16	-0.14	-0.12	-0.1	-0.08	-0.06	-0.04	-0.02	0	0.02	0.04	0.06	0.08	0.1	0.12	0.14	0.16	0.18	0.2
	mean	0.0237313	0.0270059	0.042266	0.0627353	0.0619311	0.0572092	0.0754059	0.0748367	0.0776838	0.0818706	0.096094	0.0983893	0.111615	0.132435	0.146415	0.147518	0.153915	0.149636	0.134771	0.120243	0.1061	0.0991847	0.0932028	0.0726503	0.0710392	0.0626341
	s.e.m.	0.0365881	0.035957	0.0278308	0.0259006	0.0246019	0.0316879	0.036083	0.0362907	0.0304593	0.0302431	0.0333415	0.034928	0.0367477	0.0392959	0.0403283	0.0343806	0.0309956	0.0351543	0.0344518	0.0335575	0.0317937	0.0309516	0.0312587	0.0335174	0.0360307	0.0323594
	p value	0.52881	0.467091	0.154742	0.0321902	0.0270414	0.0961449	0.0585973	0.0615371	0.0254464	0.0190578	0.0137763	0.0155485	0.0103247	0.00556811	0.00344701	0.00104891	0.000327619	0.0011143	0.00206524	0.00376013	0.00591952	0.00756888	0.0114505	0.0510189	0.0721519	0.076833
[truncated: 869 more columns]

## Sheet: Fig.4
Fig.4b: column1-saccade
	time	-0.1	-0.09	-0.08	-0.07	-0.06	-0.05	-0.04	-0.03	-0.02	-0.01	0	0.01	0.02	0.03	0.04	0.05	0.06	0.07	0.08	0.09	0.1	0.11	0.12	0.13	0.14	0.15	0.16	0.17	0.18	0.19	0.2	0.21	0.22	0.23	0.24	0.25	0.26	0.27	0.28	0.29	0.3
	mean (LO)	-0.260355	-0.282266	-0.182843	-0.181731	-0.210109	-0.199732	-0.256489	-0.304342	-0.287932	-0.219018	-0.254656	-0.303146	-0.261596	-0.227448	-0.197102	-0.245736	-0.309045	-0.274812	-0.329674	-0.30426	-0.22331	-0.204611	-0.172268	-0.207729	-0.16732	-0.101535	-0.108111	-0.122222	-0.122392	-0.0867674	-0.0458756	-0.0895391	-0.0414473	0.0086409	-0.0618824	-0.00951006	0.0735105	0.0528311	0.028697	0.0947521	0.113191
	s.e.m. (LO)	0.0460272	0.0500014	0.0527392	0.0491105	0.0502678	0.0458956	0.0269872	0.035541	0.0363742	0.0285884	0.0238068	0.0331987	0.0443127	0.0438768	0.0363824	0.033348	0.0341776	0.0372621	0.0482137	0.0395375	0.0383034	0.040914	0.0466135	0.0479749	0.0631962	0.0790257	0.0603784	0.0464578	0.0523204	0.0551224	0.0425756	0.0620683	0.0472883	0.0448059	0.0627621	0.0534161	0.0438753	0.0550839	0.0413236	0.0483142	0.0513554
	mean (ME)	-0.270634	-0.270287	-0.274744	-0.270956	-0.232716	-0.225218	-0.296242	-0.266201	-0.221753	-0.270724	-0.237139	-0.268219	-0.255556	-0.247378	-0.277117	-0.277115	-0.292686	-0.265709	-0.259203	-0.200307	-0.196369	-0.258638	-0.288352	-0.288577	-0.229875	-0.225602	-0.190412	-0.0934339	-0.0847645	-0.105188	-0.0647716	-0.0163268	-0.0330811	-0.0396748	0.0115436	0.057027	0.0689963	0.0618798	0.0891204	0.153543	0.152996
	s.e.m. (ME)	0.0306779	0.0273432	0.0269706	0.0431569	0.0503318	0.0373617	0.0484523	0.0534157	0.0426266	0.0459874	0.0700915	0.0523268	0.053136	0.0351214	0.03401	0.0380039	0.0467541	0.0646893	0.0543995	0.0573585	0.0543255	0.0474129	0.0411605	0.0419035	0.0609396	0.0683374	0.0578354	0.0575021	0.0570969	0.0644819	0.054728	0.0456818	0.0492013	0.0503372	0.0408119	0.0439524	0.029954	0.0413115	0.0408807	0.0385805	0.0444096
	mean (HI)	-0.302406	-0.257072	-0.221378	-0.238387	-0.239572	-0.271777	-0.283859	-0.293427	-0.238836	-0.208793	-0.258717	-0.264474	-0.233083	-0.168221	-0.19964	-0.253087	-0.213159	-0.22156	-0.238356	-0.247583	-0.28767	-0.232095	-0.185753	-0.186389	-0.189193	-0.164766	-0.107481	-0.147238	-0.14679	-0.0981624	-0.118381	-0.121709	-0.0985344	0.00414132	0.0224437	0.0226139	0.0474898	0.0163537	0.0771764	0.0711873	0.0654916
	s.e.m. (HI)	0.0263829	0.0390843	0.0464138	0.041382	0.0368865	0.0489429	0.0396757	0.0278655	0.0454092	0.0254208	0.0331668	0.0295837	0.0339985	0.0388012	0.0382367	0.0389628	0.0280163	0.0316407	0.0386595	0.0382998	0.0359048	0.0410721	0.0411697	0.0498108	0.0519486	0.0506441	0.050853	0.0497276	0.0317377	0.0437853	0.0493708	0.0574364	0.0466592	0.0408958	0.0396052	0.0419823	0.049171	0.0529778	0.0511726	0.0515894	0.0437869
Fig.4b: column1-button press
	time	-0.1	-0.09	-0.08	-0.07	-0.06	-0.05	-0.04	-0.03	-0.02	-0.01	0	0.01	0.02	0.03	0.04	0.05	0.06	0.07	0.08	0.09	0.1	0.11	0.12	0.13	0.14	0.15	0.16	0.17	0.18	0.19	0.2	0.21	0.22	0.23	0.24	0.25	0.26	0.27	0.28	0.29	0.3
	mean (LO)	0.33195	0.289485	0.292622	0.32307	0.290542	0.319861	0.301721	0.245291	0.289055	0.299294	0.337761	0.362707	0.325501	0.292042	0.323776	0.366657	0.390838	0.318457	0.258582	0.320066	0.310089	0.327094	0.293828	0.231639	0.276165	0.259066	0.251492	0.244023	0.180913	0.147066	0.129793	0.129322	0.11107	0.094492	0.097885	0.0874432	0.0621324	0.101598	0.0919918	0.0174324	0.0153302
	s.e.m. (LO)	-0.0274751	-0.0257795	-0.0520126	-0.0488243	-0.04557	-0.0404699	-0.0355256	-0.0372588	-0.0455988	-0.0368272	-0.0388593	-0.0539364	-0.0429011	-0.037165	-0.0392286	-0.0353197	-0.0209652	-0.0443858	-0.0604472	-0.0503944	-0.0435688	-0.0335076	-0.046791	-0.0480035	-0.0393283	-0.0360178	-0.0313034	-0.0466668	-0.0361728	-0.031521	-0.0422193	-0.0383343	-0.0371174	-0.044165	-0.0394776	-0.0469497	-0.0583139	-0.0478004	-0.0424085	-0.0499371	-0.0467483
	mean (ME)	0.396574	0.397389	0.401492	0.343313	0.343838	0.357576	0.375735	0.388429	0.369202	0.383698	0.362943	0.343057	0.368625	0.380588	0.359384	0.36692	0.337245	0.377221	0.348316	0.331851	0.388613	0.333373	0.313481	0.278973	0.280312	0.288155	0.24524	0.219526	0.223491	0.161539	0.132725	0.180515	0.182427	0.147585	0.136185	0.0882609	0.0816387	0.135028	0.0779894	0.0438816	-0.0341259
	s.e.m. (ME)	-0.034337	-0.0273828	-0.0314262	-0.0213819	-0.0196074	-0.022561	-0.0273896	-0.0355115	-0.031929	-0.0485941	-0.0298022	-0.0274463	-0.0503063	-0.0386209	-0.0387349	-0.0350153	-0.0428972	-0.0360485	-0.0414353	-0.0383296	-0.0407202	-0.056629	-0.0479093	-0.0404296	-0.0463865	-0.0531157	-0.0509284	-0.0402685	-0.0388208	-0.0296299	-0.0405196	-0.0484899	-0.0417455	-0.0504831	-0.0381533	-0.0389726	-0.0432479	-0.0454595	-0.044076	-0.0349128	-0.0476722
	mean (HI)	0.390032	0.385941	0.371454	0.34835	0.4016	0.409426	0.351618	0.380635	0.396409	0.354248	0.340542	0.370883	0.376842	0.364511	0.301997	0.330886	0.358259	0.292405	0.342749	0.346606	0.370171	0.350608	0.315212	0.335157	0.288214	0.292225	0.237094	0.215701	0.199931	0.170806	0.199061	0.144226	0.174604	0.199037	0.131224	0.11305	0.112993	0.0797714	0.0471647	0.0255786	-0.00120672
	s.e.m. (HI)	-0.0256036	-0.0298695	-0.0276267	-0.0262484	-0.0351834	-0.0474387	-0.0504155	-0.0429438	-0.0330105	-0.0249739	-0.0257039	-0.0406326	-0.026488	-0.0372252	-0.0433335	-0.0342522	-0.0377933	-0.0334443	-0.0415475	-0.0370611	-0.0305238	-0.0392089	-0.0359921	-0.0439517	-0.0383193	-0.0310678	-0.0400263	-0.0362778	-0.0395678	-0.0423379	-0.0371548	-0.0310702	-0.0320399	-0.0341546	-0.0417117	-0.0387192	-0.0404098	-0.0374091	-0.037216	-0.0357948	-0.0403723
Fig.4b: column2-saccade
	time	-0.3	-0.29	-0.28	-0.27	-0.26	-0.25	-0.24	-0.23	-0.22	-0.21	-0.2	-0.19	-0.18	-0.17	-0.16	-0.15	-0.14	-0.13	-0.12	-0.11	-0.1	-0.09	-0.08	-0.07	-0.06	-0.05	-0.04	-0.03	-0.02	-0.01	0
	mean (LO)	-0.0811292	-0.0588179	-0.0488848	-0.115513	-0.0122334	0.0269432	-0.024453	0.0431437	0.131282	0.078764	0.082745	0.182333	0.199406	0.144998	0.168667	0.297496	0.181551	0.0979699	0.192283	0.228772	0.276132	0.282052	0.287402	0.309157	0.270118	0.297077	0.320342	0.334156	0.378674	0.363939	0.383259
	s.e.m. (LO)	0.037102	0.0336918	0.0439797	0.0533619	0.0379115	0.0438929	0.0513133	0.0317366	0.0278831	0.0386254	0.0356094	0.0240761	0.0444922	0.037237	0.0444111	0.052433	0.046699	0.0369455	0.0283315	0.0450308	0.0449717	0.0423703	0.0393616	0.0488304	0.0477196	0.0403967	0.0536279	0.0524463	0.0532732	0.0469429	0.0394794
	mean (ME)	-0.0235558	-0.037244	-0.0120789	-0.0204675	0.00504255	0.0442239	0.00636211	0.0633526	0.0461584	0.0529883	0.0594396	0.120017	0.162817	0.137327	0.221308	0.193215	0.212467	0.184633	0.180263	0.238996	0.231639	0.3029	0.334875	0.357437	0.30333	0.304213	0.340765	0.375378	0.417498	0.391429	0.37313
	s.e.m. (ME)	0.0579847	0.0684018	0.0521926	0.0462254	0.037261	0.0329808	0.0489487	0.0449968	0.0507457	0.0605897	0.0634607	0.0538984	0.0348035	0.0478779	0.0303749	0.0425854	0.0400719	0.0368596	0.0432707	0.0445399	0.0648202	0.0602706	0.0413984	0.0401517	0.0550358	0.030927	0.0211062	0.0319511	0.0438414	0.0302505	0.03246
	mean (HI)	0.0832408	0.124541	0.136188	0.0733484	0.112464	0.193099	0.181471	0.11077	0.210418	0.261743	0.200564	0.275729	0.254557	0.286421	0.363646	0.419574	0.464068	0.389597	0.390117	0.384049	0.408646	0.464934	0.502734	0.504804	0.531946	0.514208	0.434302	0.545068	0.596558	0.537699	0.59022
	s.e.m. (HI)	0.036614	0.0319155	0.0328292	0.0400764	0.0322861	0.0573952	0.0377346	0.0362587	0.0441559	0.048292	0.0432133	0.0278988	0.0423433	0.0370129	0.036534	0.0429267	0.0607893	0.046972	0.0304793	0.0490307	0.0498268	0.050802	0.0759448	0.0754294	0.0616634	0.0711518	0.057455	0.0454513	0.0568819	0.0597996	0.0635576
Fig.4b: column2-button press
	time	-0.3	-0.29	-0.28	-0.27	-0.26	-0.25	-0.24	-0.23	-0.22	-0.21	-0.2	-0.19	-0.18	-0.17	-0.16	-0.15	-0.14	-0.13	-0.12	-0.11	-0.1	-0.09	-0.08	-0.07	-0.06	-0.05	-0.04	-0.03	-0.02	-0.01	0
	mean (LO)	-0.0832036	-0.0686002	-0.106711	-0.122261	-0.0968665	-0.121324	-0.164615	-0.182511	-0.16937	-0.206812	-0.262062	-0.22446	-0.180073	-0.216387	-0.258477	-0.319429	-0.346273	-0.331269	-0.38971	-0.437141	-0.392382	-0.424674	-0.537384	-0.587902	-0.610559	-0.674201	-0.766176	-0.799389	-0.884624	-0.964013	-0.987545
	s.e.m. (LO)	-0.0511056	-0.0345029	-0.0426687	-0.042484	-0.0642797	-0.0554124	-0.0514182	-0.0467625	-0.0346906	-0.0321585	-0.0376757	-0.0578419	-0.0379055	-0.0449751	-0.036286	-0.0373257	-0.0438539	-0.0512186	-0.0489787	-0.0503698	-0.0503316	-0.0592723	-0.0527557	-0.049358	-0.0723186	-0.0708487	-0.067611	-0.0877188	-0.0953509	-0.126785	-0.115608
	mean (ME)	-0.0585215	-0.041252	-0.115863	-0.118995	-0.0976936	-0.130684	-0.163365	-0.212145	-0.18062	-0.174822	-0.221779	-0.275231	-0.281803	-0.293383	-0.348237	-0.326877	-0.36495	-0.40534	-0.449753	-0.468042	-0.491888	-0.551602	-0.555344	-0.633591	-0.704074	-0.7358	-0.874747	-0.949458	-0.964424	-1.06168	-1.11169
	s.e.m. (ME)	-0.0387496	-0.0257508	-0.0337931	-0.03496	-0.0231721	-0.0447013	-0.049997	-0.054981	-0.0358559	-0.0346412	-0.0406689	-0.0334819	-0.0423459	-0.0387119	-0.0412308	-0.050209	-0.036319	-0.045823	-0.0529577	-0.0452337	-0.0542891	-0.0358721	-0.0442742	-0.0600563	-0.062257	-0.072142	-0.0799983	-0.0781957	-0.0908411	-0.10754	-0.121279
	mean (HI)	-0.0712959	-0.147736	-0.210568	-0.191971	-0.206223	-0.242769	-0.253361	-0.299407	-0.341288	-0.367558	-0.365453	-0.367635	-0.444213	-0.446078	-0.412171	-0.461083	-0.505193	-0.506957	-0.588307	-0.623908	-0.609769	-0.650716	-0.714703	-0.79496	-0.77277	-0.862389	-0.939681	-1.00506	-1.16767	-1.17452	-1.25764
	s.e.m. (HI)	-0.0655905	-0.051618	-0.0588185	-0.0466988	-0.0544193	-0.0637615	-0.0409415	-0.054774	-0.0479414	-0.0468149	-0.0524604	-0.0545751	-0.0496241	-0.0470853	-0.051936	-0.0396332	-0.0453193	-0.0554139	-0.0589585	-0.0616337	-0.0688381	-0.0720125	-0.0533381	-0.0576948	-0.0491185	-0.0532734	-0.0688657	-0.0940202	-0.106448	-0.11842	-0.119269
Fig.4c: column1
	R value (saccade)	0.186069	0.368366	0.22236	-0.0264401	0.117231	0.22034	0.222733	0.0973279	0.261763	0.193697	0.0846498	0.00906372	-0.0841882
	p value (saccade)	0.000896418	0.000427054	0.000208549	0.347212	0.151482	0.0343671	0.000203291	0.0726547	0.00750728	0.0118237	0.206785	0.441263	0.129575
	R value (button press)	-0.0858773	-0.247795	-0.115429	-0.0508418	-0.0131557	-0.228797	-0.14725	-0.0647529	-0.206865	-0.179595	-0.227926	-0.0416829	0.0338499
	p value (button press)	0.073711	0.00488008	0.0317745	0.229375	0.477588	0.00202672	0.00897141	0.191604	0.00198408	0.015675	0.000431416	0.232798	0.326497
Fig.4c: column2
	R value (saccade)	0.177339	0.374915	0.22236	-0.0449437	0.0824297	0.22034	0.210737	0.116939	0.342724	0.0712832	0.100807	0.00906372	-0.0957589
	p value (saccade)	0.00104714	0.000508124	0.000346806	0.281717	0.270549	0.0328537	0.000707696	0.0370742	0.000578355	0.222004	0.164766	0.44011	0.100477
	R value (button press)	-0.112147	-0.268651	-0.132377	-0.0259396	-0.300747	-0.290937	-0.0442133	-0.0720936	-0.162058	-0.16821	-0.200271	-0.0458727	0.0151349
	p value (button press)	0.0213158	0.00192921	0.0177866	0.362393	0.00556378	0.00024142	0.243827	0.127449	0.0145479	0.0197401	0.00303361	0.205119	0.415331

## Sheet: Fig.5
Fig.5a: column1
	p value	1	1	1	1	1	1	1	1	1	1	1	1	1	1	1	1	1	1	1	1	1	1	1	1	1	1	1	1	1	1	1	1	1	1	1	1	1	1	1	1	1	1	1	1	1	1	1	1
	MNI (X)	14.2541	19.2346	21.7574	26.4608	29.3913	21.8538	27.9665	32.121	36.3682	38.8455	20.1774	25.2304	30.4366	36.0704	40.4367	44.0356	47.4643	23.8468	28.8089	34.0216	39.0142	44.1348	47.5897	51.2996	54.1561	30.6198	36.7425	42.1499	46.2993	50.0795	53.7866	57.1623	60.2819	36.1023	42.7171	51.1785	54.8422	58.0902	61.495	64.2386	47.4521	51.631	55.2439	57.9691	61.0499	64.1082	48.5957	58.9412
	MNI (Y)	27.1171	17.49	6.25822	-4.29448	-13.4242	30.4839	20.452	8.78928	-1.9857	-10.9909	51.5465	42.8776	33.4748	23.2978	11.4096	0.283218	-8.38493	60.2977	53.9563	46.0679	35.4895	25.3997	13.9337	2.49588	-6.7431	61.4571	55.8944	46.9332	37.207	25.7908	14.8861	3.14274	-6.20618	61.3556	56.2447	38.6482	27.0628	15.3876	3.87014	-6.17169	55.4953	49.7849	40.4008	28.8391	16.3318	3.85817	39.1058	23.2791
	MNI (Z)	60.7344	62.6218	65.0243	64.4455	64.4636	55.9696	57.5612	58.812	58.6949	59.5585	43.6999	46.4946	49.3413	51.088	53.0841	52.6865	52.3197	33.4165	37.5476	39.6296	41.8068	43.1695	45.0787	45.2168	45.0417	27.0454	30.1891	32.5222	34.0506	35.7218	35.9502	36.3907	36.6153	18.0631	21.8309	25.5335	26.1959	27.1	27.4893	28.2152	12.5093	14.6316	16.3935	17.1772	17.3732	17.6143	29.7667	18.7875
Fig.5a: column2
	Brodmann areas	40	4	6	21	22	46
	Proportion (%)	0.545256	0.109051	0.109051	0.109051	0.109051	0.109051
	Number of sessions	4	1	1	1	1	1
	Number of subjects	4	1	1	1	1	1
Fig.5b: column1-top
	p value	1	1	1	1	1	1	1	1	1	0.0309651	1	1	1	1	1	1	1	1	1	0.0177868	1	1	1	1	1	1	0.00365951	1	1	1	1	1	1	1	1	1	1	1	1	1	1	1	1	1	1	1	1	1
	MNI (X)	14.2541	19.2346	21.7574	26.4608	29.3913	21.8538	27.9665	32.121	36.3682	38.8455	20.1774	25.2304	30.4366	36.0704	40.4367	44.0356	47.4643	23.8468	28.8089	34.0216	39.0142	44.1348	47.5897	51.2996	54.1561	30.6198	36.7425	42.1499	46.2993	50.0795	53.7866	57.1623	60.2819	36.1023	42.7171	51.1785	54.8422	58.0902	61.495	64.2386	47.4521	51.631	55.2439	57.9691	61.0499	64.1082	48.5957	58.9412
	MNI (Y)	27.1171	17.49	6.25822	-4.29448	-13.4242	30.4839	20.452	8.78928	-1.9857	-10.9909	51.5465	42.8776	33.4748	23.2978	11.4096	0.283218	-8.38493	60.2977	53.9563	46.0679	35.4895	25.3997	13.9337	2.49588	-6.7431	61.4571	55.8944	46.9332	37.207	25.7908	14.8861	3.14274	-6.20618	61.3556	56.2447	38.6482	27.0628	15.3876	3.87014	-6.17169	55.4953	49.7849	40.4008	28.8391	16.3318	3.85817	39.1058	23.2791
	MNI (Z)	60.7344	62.6218	65.0243	64.4455	64.4636	55.9696	57.5612	58.812	58.6949	59.5585	43.6999	46.4946	49.3413	51.088	53.0841	52.6865	52.3197	33.4165	37.5476	39.6296	41.8068	43.1695	45.0787	45.2168	45.0417	27.0454	30.1891	32.5222	34.0506	35.7218	35.9502	36.3907	36.6153	18.0631	21.8309	25.5335	26.1959	27.1	27.4893	28.2152	12.5093	14.6316	16.3935	17.1772	17.3732	17.6143	29.7667	18.7875
Fig.5b: column1-bottom
	p value	1	1	1	1	1	1	1	1	1	1	1	1	1	1	1	1	1	1	1	1	1	1	1	1	1	1	1	1	1	1	1	1	1	1	1	1	1	1	0.0117141	1	1	1	0.0316111	1	0.00290029	1	1	1
	MNI (X)	14.2541	19.2346	21.7574	26.4608	29.3913	21.8538	27.9665	32.121	36.3682	38.8455	20.1774	25.2304	30.4366	36.0704	40.4367	44.0356	47.4643	23.8468	28.8089	34.0216	39.0142	44.1348	47.5897	51.2996	54.1561	30.6198	36.7425	42.1499	46.2993	50.0795	53.7866	57.1623	60.2819	36.1023	42.7171	51.1785	54.8422	58.0902	61.495	64.2386	47.4521	51.631	55.2439	57.9691	61.0499	64.1082	48.5957	58.9412
	MNI (Y)	27.1171	17.49	6.25822	-4.29448	-13.4242	30.4839	20.452	8.78928	-1.9857	-10.9909	51.5465	42.8776	33.4748	23.2978	11.4096	0.283218	-8.38493	60.2977	53.9563	46.0679	35.4895	25.3997	13.9337	2.49588	-6.7431	61.4571	55.8944	46.9332	37.207	25.7908	14.8861	3.14274	-6.20618	61.3556	56.2447	38.6482	27.0628	15.3876	3.87014	-6.17169	55.4953	49.7849	40.4008	28.8391	16.3318	3.85817	39.1058	23.2791
	MNI (Z)	60.7344	62.6218	65.0243	64.4455	64.4636	55.9696	57.5612	58.812	58.6949	59.5585	43.6999	46.4946	49.3413	51.088	53.0841	52.6865	52.3197	33.4165	37.5476	39.6296	41.8068	43.1695	45.0787	45.2168	45.0417	27.0454	30.1891	32.5222	34.0506	35.7218	35.9502	36.3907	36.6153	18.0631	21.8309	25.5335	26.1959	27.1	27.4893	28.2152	12.5093	14.6316	16.3935	17.1772	17.3732	17.6143	29.7667	18.7875
Fig.5b: column2-top
	Brodmann areas	40	8	6	9	4	21	22	46	2	32	42
	Proportion (%)	0.981461	0.545256	0.436205	0.436205	0.218103	0.218103	0.218103	0.218103	0.109051	0.109051	0.109051
	Number of sessions	8	5	3	2	2	2	2	1	1	1	1
	Number of subjects	6	4	3	2	1	1	2	1	1	1	1
Fig.5b: column2-bottom
	Brodmann areas	6	40	4	8	3	9	10	21	22	46	1	32	45	2	42	44
	Proportion (%)	1.74482	1.52672	0.545256	0.545256	0.327154	0.327154	0.327154	0.327154	0.327154	0.327154	0.218103	0.218103	0.218103	0.109051	0.109051	0.109051
	Number of sessions	9	7	3	3	3	3	3	3	3	3	2	2	2	1	1	1
	Number of subjects	7	6	3	3	3	3	2	3	2	3	2	1	2	1	1	1
Fig.5c: column1-saccade
	time	-0.0991667	-0.095	-0.0908333	-0.0866667	-0.0825	-0.0783333	-0.0741667	-0.07	-0.0658333	-0.0616667	-0.0575	-0.0533333	-0.0491667	-0.045	-0.0408333	-0.0366667	-0.0325	-0.0283333	-0.0241667	-0.02	-0.0158333	-0.0116667	-0.0075	-0.00333333	0.000833333	0.005	0.00916667	0.0133333	0.0175	0.0216667	0.0258333	0.03	0.0341667	0.0383333	0.0425	0.0466667	0.0508333	0.055	0.0591667	0.0633333	0.0675	0.0716667	0.0758333	0.08	0.0841667	0.0883333	0.0925	0.0966667
	mean (LO)	-0.0638109	-0.0314991	-0.0724528	-0.0955835	-0.0525377	-0.0385133	-0.0333405	-0.0218092	-0.0466439	0.0132063	-0.0131717	-0.0267589	-0.0333755	-0.122906	-0.151117	-0.158768	-0.196265	-0.168431	-0.173475	-0.168405	-0.124833	-0.119593	-0.126826	-0.116873	-0.111186	-0.114178	-0.138322	-0.14272	-0.138705	-0.0710372	-0.0469588	-0.171433	-0.141817	-0.0651531	-0.0799236	-0.0318505	0.0040507	-0.0155148	-0.036416	-0.055747	-0.0936117	-0.0733937	-0.0373069	-0.0270994	0.0306804	0.0666531	0.0292443	0.00268056
	s.e.m. (LO)	0.0566038	0.0453606	0.0456676	0.0487031	0.0354384	0.0513231	0.0612021	0.0628501	0.0579322	0.0577259	0.0357213	0.0427879	0.0459059	0.0393725	0.039527	0.0496711	0.0458492	0.0521813	0.0479191	0.0420522	0.0540893	0.0476742	0.0507052	0.0541321	0.060156	0.0606848	0.052625	0.0538371	0.0374789	0.0587735	0.0749283	0.0536022	0.0436375	0.0642693	0.0883273	0.0987604	0.0787549	0.0744521	0.056392	0.0513369	0.0495459	0.0582172	0.0674885	0.0565746	0.0621631	0.0749599	0.0873367	0.0827167
	mean (ME)	-0.10701	-0.102073	-0.092621	-0.128919	-0.144173	-0.122751	-0.10798	-0.1054	-0.108502	-0.0632683	-0.0531284	-0.0821043	-0.137999	-0.158705	-0.17718	-0.135313	-0.0387592	-0.0131752	-0.0746127	-0.00667049	-0.0455861	-0.174272	-0.149511	-0.125369	-0.125296	-0.0961226	-0.133494	-0.151922	-0.0833444	-0.0487261	-0.0690844	-0.122213	-0.163919	-0.166823	-0.068498	-0.0107978	-0.0549706	-0.0675846	-0.0836678	-0.112886	-0.129804	-0.130997	-0.145658	-0.146373	-0.146295	-0.119454	-0.0974887	-0.0736054
	s.e.m. (ME)	0.0392757	0.0345486	0.0422593	0.0413833	0.0639174	0.0482949	0.044899	0.0429195	0.0408078	0.0322752	0.028144	0.0388442	0.0515321	0.0364595	0.0491364	0.0560376	0.0641791	0.0516137	0.0560994	0.0418322	0.0460755	0.0492631	0.0506736	0.0493002	0.0474634	0.0422327	0.0297356	0.0357495	0.06182	0.0709878	0.0726541	0.0543453	0.0458723	0.0393052	0.0563929	0.0606329	0.0411635	0.0476617	0.0641701	0.0571246	0.0503961	0.0493141	0.0415013	0.050305	0.0247914	0.0388382	0.0598413	0.0649157
	mean (HI)	-0.190944	-0.133984	-0.115917	-0.10541	-0.0611923	-0.0526317	-0.0795787	-0.077751	-0.0608857	-0.0442809	-0.0447769	-0.0553123	-0.140083	-0.126428	-0.0998665	-0.143845	-0.128694	-0.104456	-0.0968056	-0.108508	-0.0622391	-0.0467558	-0.120903	-0.114345	-0.118384	-0.139956	-0.164159	-0.191511	-0.0887664	-0.0179814	-0.0605188	-0.0677842	-0.0858215	-0.0988511	-0.0859362	-0.080004	-0.0569863	-0.108676	-0.104011	-0.104115	-0.0856852	-0.118555	-0.145743	-0.103668	-0.104615	-0.0848526	-0.0470773	-0.046086
	s.e.m. (HI)	0.0495009	0.0628209	0.0681606	0.0465962	0.044921	0.0397719	0.0546166	0.0323441	0.0315368	0.0307686	0.029006	0.0322718	0.0427134	0.0418982	0.0392834	0.0335586	0.031904	0.0405184	0.035464	0.0560506	0.0387891	0.0310314	0.0540104	0.0496494	0.062854	0.0456789	0.0460778	0.0414046	0.0374724	0.0515349	0.0530937	0.0454512	0.0398033	0.0458593	0.0658908	0.0662681	0.0567401	0.048594	0.0496349	0.0339198	0.0314366	0.0251325	0.0341604	0.0443886	0.0390211	0.0437005	0.0413037	0.0311676
Fig.5c: column1-button press
	time	-0.0991667	-0.095	-0.0908333	-0.0866667	-0.0825	-0.0783333	-0.0741667	-0.07	-0.0658333	-0.0616667	-0.0575	-0.0533333	-0.0491667	-0.045	-0.0408333	-0.0366667	-0.0325	-0.0283333	-0.0241667	-0.02	-0.0158333	-0.0116667	-0.0075	-0.00333333	0.000833333	0.005	0.00916667	0.0133333	0.0175	0.0216667	0.0258333	0.03	0.0341667	0.0383333	0.0425	0.0466667	0.0508333	0.055	0.0591667	0.0633333	0.0675	0.0716667	0.0758333	0.08	0.0841667	0.0883333	0.0925	0.0966667
	mean (LO)	-0.199488	-0.130463	-0.107664	-0.0779204	-0.0354121	-0.0900644	-0.0864017	-0.038198	-0.0214421	-0.056482	-0.0167951	0.00366165	0.0266708	0.0227848	-0.016729	-0.0193755	-0.0788594	-0.116665	-0.0914048	-0.118748	-0.120161	-0.0877046	-0.0353885	-0.0654408	-0.0936586	-0.0344617	0.0114511	0.0165937	-0.0174123	-0.0370207	-0.0202201	-0.00556286	-0.0012897	-0.00136702	-0.0387513	-0.0557317	-0.0437911	-0.0727792	-0.0774552	-0.0568872	-0.0485271	-0.0446653	-0.0576565	-0.112787	-0.149633	-0.108852	-0.110795	-0.125887
	s.e.m. (LO)	0.0467801	0.0387934	0.0626889	0.0528099	0.0538018	0.056298	0.0555147	0.0473707	0.04757	0.0531803	0.0497473	0.0475976	0.0472073	0.0503767	0.0394911	0.0487204	0.0472135	0.0457488	0.0546245	0.0515411	0.0557189	0.0555649	0.0428233	0.0203174	0.0255236	0.0367398	0.0682721	0.0639417	0.0503964	0.0531554	0.0543078	0.0648491	0.0594827	0.0629649	0.0841824	0.0880582	0.0766601	0.0839813	0.0720244	0.07305	0.0606506	0.0570843	0.0481114	0.0357692	0.0564197	0.0633196	0.0796111	0.0517612
	mean (ME)	-0.160045	-0.142813	-0.132309	-0.132552	-0.111111	-0.12924	-0.138223	-0.140945	-0.131399	-0.14799	-0.130792	-0.169558	-0.199966	-0.169177	-0.0955654	-0.0524078	-0.125646	-0.142265	-0.140607	-0.122784	-0.130388	-0.129035	-0.0891866	-0.112746	-0.168739	-0.163525	-0.102348	-0.0788459	-0.102452	-0.0823117	-0.0765962	-0.110264	-0.10021	-0.0798895	-0.0706177	-0.0561702	-0.0780662	-0.0746031	-0.0473958	-0.0891229	-0.112816	-0.128593	-0.10825	-0.077288	-0.107566	-0.0922932	-0.0894287	-0.0846211
	s.e.m. (ME)	0.0424583	0.0378758	0.0425409	0.0515444	0.0509712	0.0460601	0.0399365	0.0434648	0.0471059	0.0412647	0.0505204	0.0445942	0.0574878	0.0448881	0.0360576	0.0456157	0.0407384	0.0338075	0.0362673	0.0396862	0.0554838	0.066661	0.0595387	0.0332823	0.031954	0.0281274	0.0419214	0.0258169	0.0420657	0.054961	0.0572408	0.0441914	0.0403907	0.0575875	0.0808446	0.0721241	0.0580583	0.0573871	0.0430313	0.0497265	0.0388456	0.0380627	0.0429438	0.0574056	0.0656515	0.0535898	0.0453853	0.0602631
	mean (HI)	-0.0764134	-0.0875718	-0.0973743	-0.0895074	-0.126138	-0.122861	-0.120709	-0.142618	-0.11255	-0.0929579	-0.096619	-0.128296	-0.120863	-0.0787871	-0.0613088	-0.0818044	-0.134193	-0.117285	-0.0547499	-0.0882426	-0.0842109	-0.0858608	-0.0555082	-0.0552377	-0.069264	-0.0657112	-0.0503913	-0.0560133	-0.0491221	-0.0140241	0.0238121	0.0115313	-0.00395354	-0.0312814	-0.0586756	-0.0171521	-0.0428369	-0.0899226	-0.0476415	-0.0385232	-0.0152163	-0.0337678	-0.0421694	-0.0397175	-0.0345816	-0.0496088	-0.048463	-0.0642265
	s.e.m. (HI)	0.0389578	0.0402631	0.0408644	0.0468164	0.042891	0.0516265	0.0515892	0.046664	0.0500478	0.0512429	0.0575444	0.0504598	0.0635685	0.0630557	0.0689199	0.0710823	0.0576366	0.0616569	0.0550502	0.0528081	0.0493108	0.0377673	0.0480005	0.0557846	0.0556225	0.0502193	0.0532301	0.0477271	0.0563292	0.0736578	0.0781962	0.058841	0.0397592	0.0459867	0.055257	0.0431287	0.0383437	0.0509945	0.0706735	0.0648018	0.0499692	0.0547625	0.0498742	0.0451517	0.0399954	0.0319165	0.0342249	0.0578641
Fig.5c: column2-saccade
	time	-0.3	-0.295833	-0.291667	-0.2875	-0.283333	-0.279167	-0.275	-0.270833	-0.266667	-0.2625	-0.258333	-0.254167	-0.25	-0.245833	-0.241667	-0.2375	-0.233333	-0.229167	-0.225	-0.220833	-0.216667	-0.2125	-0.208333	-0.204167	-0.2	-0.195833	-0.191667	-0.1875	-0.183333	-0.179167	-0.175	-0.170833	-0.166667	-0.1625	-0.158333	-0.154167	-0.15	-0.145833	-0.141667	-0.1375	-0.133333	-0.129167	-0.125	-0.120833	-0.116667	-0.1125	-0.108333	-0.104167
	mean (LO)	0.0172244	0.0568122	0.113619	0.130503	0.0205465	0.0597531	0.0470626	0.0460365	0.0851023	0.0920798	-0.0702072	-0.0582657	-0.0184137	-0.131693	-0.13483	-0.086952	-0.0254328	-0.0649294	-0.0471878	-0.0700643	-0.12235	-0.0478212	-0.0759802	-0.0795087	-0.0497519	-0.0247861	-0.012591	-0.00443919	-0.00108494	0.027613	0.0186688	0.0447047	0.00577028	0.0443001	0.0579487	-0.00343	0.00545987	0.0115315	-0.0489541	-0.040286	-0.0176142	-0.0132079	-0.0176928	-0.0402949	-0.0106356	0.0287404	0.0191345	0.0348219
	s.e.m. (LO)	0.0396534	0.0349003	0.0565337	0.0447005	0.0581287	0.0355828	0.0384591	0.0558318	0.0537261	0.0637434	0.0525832	0.0601592	0.0445302	0.0486496	0.0572765	0.0696019	0.0511027	0.0432821	0.0687544	0.0536137	0.070779	0.0493196	0.0459348	0.0597265	0.0509308	0.0382617	0.0602472	0.0539386	0.0622385	0.0538004	0.0539648	0.0474715	0.0467987	0.0492199	0.0603201	0.0531647	0.059235	0.0585978	0.0652188	0.0315236	0.0426199	0.0363747	0.0436428	0.0509368	0.0380978	0.0735482	0.0582522	0.0512301
	mean (ME)	-0.0414801	-0.0284545	-0.0741658	-0.0813674	-0.0797981	-0.110095	-0.0985449	-0.0727109	-0.0637176	-0.0231982	-0.0387509	-0.0771477	-0.00103801	-0.0432214	-0.0297509	0.0276251	-0.063407	-0.0423997	-0.00360964	-0.0225864	-0.0169184	0.033987	0.0553325	0.0297705	0.0276221	0.00741708	-0.0187409	-0.0016435	0.0113655	-0.0100966	-0.00282662	0.0741367	0.145779	0.153244	0.0864852	-0.00706305	0.01748	-0.0198684	-0.0064764	-0.000141159	-0.0128103	-0.00319028	0.0245966	0.0544487	0.0631003	0.0194587	0.00213498	0.0418309
	s.e.m. (ME)	0.0751433	0.0533949	0.0551709	0.0568327	0.0365705	0.0461737	0.0545047	0.060754	0.0524015	0.0480038	0.0378401	0.0516364	0.0489607	0.0850196	0.062778	0.0682255	0.0704483	0.049306	0.0384922	0.0515212	0.0530145	0.0436922	0.0616877	0.0580448	0.0518842	0.0493438	0.0681081	0.0630926	0.0423525	0.0490335	0.0396344	0.0465035	0.0667958	0.0412257	0.0321404	0.0423012	0.0344159	0.0457646	0.0434576	0.045017	0.0611063	0.0519472	0.05772	0.0676593	0.0505042	0.0510045	0.0656002	0.0654539
	mean (HI)	0.0747325	0.106169	0.0691857	0.0282413	-0.00524656	0.010951	-0.0208763	-0.044403	-0.0413509	-0.0127719	-0.00135099	0.00431814	0.0526142	0.0273399	-0.0320165	-0.0214284	-0.0330814	0.0126915	0.0681521	0.117041	0.165657	0.133664	0.098331	0.0251586	-0.0232287	0.0233191	0.00839745	0.0416686	0.0886908	0.0923308	0.0748272	0.0643475	0.0810358	0.115026	0.121106	0.159193	0.210646	0.125728	0.136935	0.137754	0.0940551	0.181681	0.244637	0.185441	0.0802595	0.120811	0.149501	0.162378
	s.e.m. (HI)	0.0426369	0.0549521	0.0644976	0.0561888	0.0701372	0.0455055	0.0385605	0.0512336	0.059398	0.0644444	0.0548524	0.0508828	0.0480602	0.049451	0.0342868	0.0433086	0.0436468	0.0341709	0.0523961	0.0657786	0.0643252	0.0559717	0.0432826	0.0629059	0.0582201	0.0546972	0.0557179	0.0601849	0.0666482	0.0570688	0.0606066	0.0533947	0.0603281	0.0482949	0.0566362	0.0570511	0.0590486	0.0658034	0.0611352	0.0662366	0.0638099	0.063656	0.0585013	0.0595059	0.0436159	0.055466	0.0695082	0.0782283
Fig.5c: column2-button press
	time	-0.3	-0.295833	-0.291667	-0.2875	-0.283333	-0.279167	-0.275	-0.270833	-0.266667	-0.2625	-0.258333	-0.254167	-0.25	-0.245833	-0.241667	-0.2375	-0.233333	-0.229167	-0.225	-0.220833	-0.216667	-0.2125	-0.208333	-0.204167	-0.2	-0.195833	-0.191667	-0.1875	-0.183333	-0.179167	-0.175	-0.170833	-0.166667	-0.1625	-0.158333	-0.154167	-0.15	-0.145833	-0.141667	-0.1375	-0.133333	-0.129167	-0.125	-0.120833	-0.116667	-0.1125	-0.108333	-0.104167
	mean (LO)	0.0234528	0.0295738	0.0340955	0.064923	0.0747064	0.0403328	-0.00808281	0.000418874	-0.00615789	0.00435068	-0.00687372	-0.0374131	-0.0133301	0.0267861	0.0328619	0.0389323	0.0286318	-0.000253952	0.00224991	0.0421187	0.0343138	-0.0199829	-0.00696551	0.0243618	0.0193957	-0.00618216	0.00674841	-0.012511	-0.0480604	-0.00853431	0.0683619	0.069007	0.0389528	0.0154278	-0.00883415	0.0480697	0.0387329	-0.0488586	-0.0931811	-0.0690936	-0.0271005	-0.00541792	-0.016766	0.00493679	0.0228666	0.0400614	0.0510177	0.0404942
	s.e.m. (LO)	0.0638281	0.0697737	0.0715511	0.0370505	0.0475982	0.0612545	0.0523018	0.0539346	0.0410691	0.0333622	0.0586347	0.0466684	0.0435249	0.05539	0.0573	0.0621132	0.0709436	0.0607249	0.0462033	0.0525556	0.0571547	0.0713495	0.0800099	0.0680744	0.067988	0.0724606	0.0585948	0.0550707	0.0614537	0.0630811	0.0418287	0.0279997	0.0297771	0.0361885	0.040099	0.0343518	0.0426868	0.0510965	0.0634431	0.05646	0.0571394	0.0708944	0.0490147	0.0356235	0.0349515	0.0513489	0.0623267	0.0473937
	mean (ME)	0.0581733	0.0677869	0.0632135	0.064787	0.000553517	0.0247593	0.0579207	0.107753	0.0780538	-0.00453414	0.000431094	-0.0040699	-0.0279319	0.0602653	0.0846055	0.0740971	0.0726795	0.0119214	-0.0019885	0.0377977	0.0635382	0.0910747	0.0502319	0.0830304	0.0682106	0.0494222	0.0519353	0.0648511	0.112548	0.152844	0.110769	0.103627	0.172185	0.1684	0.0888627	0.0779365	0.0726652	0.0769276	0.0386421	0.0381457	0.0633611	0.0923782	0.113628	0.0834209	0.118544	0.146821	0.114902	0.107443
	s.e.m. (ME)	0.058913	0.0669693	0.0721095	0.0616911	0.0769311	0.088269	0.091066	0.0770999	0.0742477	0.0746191	0.0621209	0.0486331	0.0442668	0.0449687	0.0420801	0.057464	0.0483878	0.0657361	0.065974	0.0531003	0.0444207	0.0585227	0.0689938	0.07035	0.0778314	0.102244	0.0875489	0.0768009	0.0745326	0.0651003	0.0570054	0.0475345	0.0720811	0.0702904	0.064986	0.062345	0.0693057	0.0837298	0.0827939	0.0708644	0.0623257	0.0596816	0.057016	0.0624808	0.0660181	0.0638033	0.0761351	0.0721314
	mean (HI)	0.0926888	0.0921492	0.104733	0.15546	0.160585	0.119905	0.0838411	0.134329	0.156145	0.157685	0.126293	0.130818	0.118224	0.113806	0.127728	0.0912987	0.0975959	0.124975	0.120694	0.152144	0.166574	0.136023	0.136409	0.129871	0.16948	0.194367	0.184936	0.133136	0.188893	0.197648	0.1482	0.15959	0.130094	0.150349	0.159879	0.164832	0.173204	0.183972	0.13517	0.156948	0.186285	0.201751	0.190285	0.105209	0.153317	0.172722	0.175567	0.203243
	s.e.m. (HI)	0.0524454	0.0527046	0.0448991	0.0471458	0.0364073	0.0383485	0.0454787	0.0471106	0.0474672	0.0533175	0.056168	0.064449	0.0642621	0.0655916	0.0670272	0.0425857	0.0405812	0.0588745	0.0560448	0.0616774	0.0581812	0.0523223	0.0424455	0.0564363	0.060647	0.0669629	0.0725225	0.0600195	0.0655971	0.0702362	0.077782	0.0766135	0.0772016	0.0742096	0.0718073	0.0681431	0.053522	0.0404385	0.0251545	0.0285718	0.0497416	0.0629742	0.0647668	0.0627791	0.0491218	0.0549842	0.0502095	0.0457398
Fig.5c: column3-saccade
	DV	14.326	5.30221	15.8432	15.045	0.940935	2.29956	7.5542	15.8115	7.5542	9.86961	6.02116	7.52248	6.03701	-1.39033	0.940935	1.54889	24.7877	13.5278	6.77182	12.7771	16.5304	4.59911	15.8273	17.3445	6.03701	0.925079	14.2785	0.301265	-2.03	1.56475	16.5622	3.06608	5.2705	7.52248	15.0291	20.2838	15.0291	9.77447	8.27315	16.5304	26.2891	11.2758	8.27315	19.5331	12.1057	14.3102	11.3234	0.829943
	Broadband gamma	-0.287781	-0.652978	0.698079	0.390893	0.778606	-0.351912	0.445773	-0.401786	-0.323214	0.162939	0.656484	-0.671474	-0.124399	0.256025	0.0648187	-0.505614	0.848252	-0.0687741	1.1079	0.718842	0.0963858	-0.425022	0.188479	0.352261	-0.246703	0.753706	0.244208	-0.887056	-0.0231776	-0.355799	-0.499339	-0.078302	-0.215029	-0.390589	0.467521	0.188588	0.635811	1.51786	0.668386	-0.384101	1.24652	0.0536152	0.0925837	-0.371772	0.714139	-0.156316	-0.320678	-0.531027
Fig.5c: column3-button press
	DV	-8.03531	-18.2909	-21.2301	-11.6142	-13.9455	-6.51813	-7.26879	-15.3041	-4.88995	0.221985	-13.1631	-7.20536	-4.21857	0.829943	-9.53663	-4.32956	0.925079	-2.15685	-6.59741	-14.6803	1.72331	-1.2952	-2.90752	-22.0125	-8.75426	-6.59741	-30.846	-5.84674	-9.45735	-16.8847	-19.0891	-19.0891	-16.1499	-3.54719	-13.9455	-14.6803	-14.6644	-3.5789	-16.8847	-10.2714	1.58061	-8.80183	-8.01945	-10.2556	2.41055	2.34712	-0.544534	-2.01415
	Broadband gamma	0.70784	-0.541165	1.3723	-0.0537693	0.201144	0.131382	0.429171	0.00767582	-0.509482	0.36985	1.2404	-0.159748	0.0269225	-0.473939	-0.411472	0.0141384	-0.147465	-0.233587	-0.515059	-0.363921	-0.7272	0.538954	-0.0763589	-0.463772	-0.233911	-0.110565	0.183305	-0.508019	1.91443	1.46743	0.191097	-0.161783	0.549112	-0.577502	0.956208	-0.705256	-0.316738	-0.523968	-0.466113	-0.49446	0.304839	-0.799792	-0.131812	0.439516	-0.0115282	0.417438	0.227925	-0.577674
Fig.5d: column1-saccade
	time	-0.0916667	-0.0875	-0.0833333	-0.0791667	-0.075	-0.0708333	-0.0666667	-0.0625	-0.0583333	-0.0541667	-0.05	-0.0458333	-0.0416667	-0.0375	-0.0333333	-0.0291667	-0.025	-0.0208333	-0.0166667	-0.0125	-0.00833333	-0.00416667	-2.84217e-17	0.00416667	0.00833333	0.0125	0.0166667	0.0208333	0.025	0.0291667	0.0333333	0.0375	0.0416667	0.0458333	0.05	0.0541667	0.0583333	0.0625	0.0666667	0.0708333	0.075	0.0791667	0.0833333	0.0875	0.0916667	0.0958333	0.1	0.104167
	mean (LO)	-0.126715	-0.0991097	-0.0767861	-0.0740215	-0.0797141	-0.047946	-0.0964919	-0.0467482	-0.0792463	-0.100648	-0.0952559	-0.0803895	-0.100214	-0.128367	-0.172146	-0.124964	-0.134456	-0.171431	-0.116002	-0.132859	-0.11267	-0.104466	-0.147014	-0.1456	-0.114301	-0.1215	-0.112667	-0.0823679	-0.0859266	-0.127955	-0.0868547	-0.0939663	-0.0974467	-0.0222278	-0.0329229	-0.0538023	-0.0814249	-0.0871977	-0.0990758	-0.101465	-0.145244	-0.124882	-0.119241	-0.0869238	-0.081416	-0.0980043	-0.124347	-0.142918
	s.e.m. (LO)	0.023117	0.0172393	0.0241319	0.0404852	0.0514976	0.04126	0.0255905	0.0316275	0.0355614	0.0341565	0.0407651	0.0287002	0.0294322	0.0226326	0.0337958	0.0448031	0.0388781	0.0316007	0.03186	0.0329211	0.0394816	0.0359929	0.0470655	0.0317726	0.0397938	0.0395155	0.0217378	0.0338509	0.0424035	0.0400474	0.0353266	0.0334023	0.0362657	0.0441305	0.0456984	0.0543204	0.0425719	0.0482998	0.027235	0.0399783	0.0452223	0.048871	0.0477578	0.0548511	0.0594392	0.0490403	0.0389977	0.0254999
	mean (ME)	-0.0925967	-0.0972253	-0.164801	-0.154345	-0.124683	-0.105689	-0.110707	-0.10912	-0.0718426	-0.0972993	-0.117813	-0.153516	-0.126545	-0.147027	-0.106369	-0.096304	-0.0834644	-0.05137	-0.0531923	-0.083167	-0.120606	-0.0728007	-0.0838498	-0.0916142	-0.112215	-0.127783	-0.115064	-0.044748	-0.0626108	-0.110146	-0.149275	-0.152924	-0.0993488	-0.116551	-0.107302	-0.102815	-0.151325	-0.123806	-0.135653	-0.121993	-0.140268	-0.144082	-0.110723	-0.10261	-0.117821	-0.14492	-0.132113	-0.135213
	s.e.m. (ME)	0.0308098	0.0306766	0.0487293	0.0356825	0.0292328	0.0280959	0.0405534	0.0353355	0.0296087	0.0292001	0.039824	0.0488674	0.0462204	0.0512808	0.0592276	0.0480928	0.032441	0.039246	0.0255861	0.0349401	0.0238469	0.030916	0.0447108	0.0350782	0.0470626	0.0402715	0.0464427	0.0434919	0.0307608	0.0346055	0.039205	0.0425456	0.0466751	0.0390768	0.0331391	0.0343188	0.0335503	0.0429587	0.0446052	0.0330917	0.0390646	0.04484	0.0385149	0.0396621	0.0364105	0.0443673	0.0517715	0.0471723
	mean (HI)	-0.13252	-0.139936	-0.0663833	-0.0678164	-0.104631	-0.105884	-0.0769595	-0.0712019	-0.0655657	-0.0477884	-0.109642	-0.102577	-0.0908928	-0.0926718	-0.142024	-0.130244	-0.10287	-0.0992408	-0.0633631	-0.0865559	-0.0875542	-0.0955036	-0.109587	-0.0880298	-0.168667	-0.149089	-0.120949	-0.0761825	-0.0722649	-0.0950064	-0.0712814	-0.110649	-0.11162	-0.116927	-0.0803878	-0.11663	-0.112102	-0.0739957	-0.0652026	-0.105643	-0.127322	-0.0760845	-0.061724	-0.100034	-0.0781955	-0.10272	-0.111771	-0.0797114
	s.e.m. (HI)	0.0455226	0.031805	0.0393732	0.0180875	0.0192933	0.0256456	0.0271972	0.0298114	0.0189959	0.0324596	0.0334465	0.0339736	0.0397999	0.0618119	0.0373513	0.0312091	0.0429323	0.0283658	0.0273773	0.0216815	0.0260445	0.0272572	0.0323562	0.0266909	0.0284783	0.0379311	0.0316862	0.0422767	0.0542315	0.0346977	0.0414319	0.0247776	0.0331303	0.0356374	0.0281787	0.0325716	0.0347163	0.0253889	0.0157567	0.0177443	0.0252672	0.0226803	0.0320113	0.0317651	0.0421443	0.0326611	0.0245093	0.0363789
Fig.5d: column1-button press
	time	-0.0916667	-0.0875	-0.0833333	-0.0791667	-0.075	-0.0708333	-0.0666667	-0.0625	-0.0583333	-0.0541667	-0.05	-0.0458333	-0.0416667	-0.0375	-0.0333333	-0.0291667	-0.025	-0.0208333	-0.0166667	-0.0125	-0.00833333	-0.00416667	-2.84217e-17	0.00416667	0.00833333	0.0125	0.0166667	0.0208333	0.025	0.0291667	0.0333333	0.0375	0.0416667	0.0458333	0.05	0.0541667	0.0583333	0.0625	0.0666667	0.0708333	0.075	0.0791667	0.0833333	0.0875	0.0916667	0.0958333	0.1	0.104167
	mean (LO)	-0.0373135	-0.063917	-0.0660597	-0.0577922	-0.0580622	-0.0268511	-0.0372449	-0.041343	-0.0609518	-0.0668174	-0.0812853	-0.0564009	-0.0454788	-0.0463017	-0.0421498	-0.0840839	-0.107574	-0.0700393	-0.0544469	-0.0473554	-0.052609	-0.0788956	-0.0950375	-0.0731053	-0.0695221	-0.0614796	-0.051235	-0.0440476	-0.0294177	-0.029151	-0.0309005	-0.0170023	-0.0205401	-0.0369093	-0.0358184	-0.0208264	-0.0412974	-0.0625345	-0.0624412	-0.0625351	-0.0502766	-0.0574445	-0.0785914	-0.0650855	-0.0682223	-0.070896	-0.069897	-0.0453611
	s.e.m. (LO)	0.0323758	0.0293002	0.0231687	0.0203639	0.0299431	0.0353675	0.0261743	0.0188737	0.0277595	0.0303306	0.0346231	0.0309516	0.039189	0.03231	0.0249475	0.0307806	0.0259559	0.0253895	0.0227545	0.0244351	0.0277617	0.0210294	0.0261553	0.0283357	0.029785	0.0237163	0.023498	0.0293467	0.0352722	0.0289286	0.0323509	0.0443619	0.0495435	0.0415024	0.0306378	0.0279529	0.0304834	0.0310187	0.037211	0.0320637	0.029162	0.0254025	0.0251116	0.0300811	0.0313351	0.0365087	0.046574	0.0454785
	mean (ME)	-0.0736229	-0.0880439	-0.0799047	-0.0759675	-0.0648349	-0.0565726	-0.0632401	-0.0915566	-0.0563611	-0.063562	-0.0873461	-0.0988709	-0.104028	-0.109825	-0.0969486	-0.0997614	-0.108354	-0.0887731	-0.0839342	-0.0884049	-0.0924613	-0.0565654	-0.0797459	-0.0839937	-0.09012	-0.0822094	-0.0487629	-0.0502797	-0.0508682	-0.0744224	-0.0766757	-0.0472913	-0.0512127	-0.0604273	-0.0401895	-0.0513356	-0.0396827	-0.0656295	-0.0819437	-0.0942767	-0.0450102	-0.0105641	-0.0485104	-0.0806156	-0.0735053	-0.0873105	-0.0986328	-0.0809078
	s.e.m. (ME)	0.0242212	0.0226775	0.0231806	0.0256916	0.0275387	0.0269645	0.0200858	0.0228411	0.0344996	0.0317428	0.0244153	0.0267648	0.0239865	0.0183621	0.0196112	0.0267512	0.021088	0.017499	0.0286179	0.0285258	0.0247413	0.0254792	0.023764	0.0197492	0.0262447	0.0243402	0.0205253	0.0257288	0.0251628	0.0281767	0.0260154	0.0269705	0.0344568	0.0370123	0.0351893	0.0281669	0.028003	0.0262376	0.0232359	0.0221643	0.0221705	0.0272764	0.0249724	0.0248554	0.0200074	0.0193204	0.0319542	0.0341309
	mean (HI)	-0.0719741	-0.0583113	-0.0597836	-0.0491763	-0.0674833	-0.0893665	-0.0941693	-0.0876737	-0.0628372	-0.0882015	-0.0890519	-0.0806364	-0.0616116	-0.0573954	-0.0640036	-0.0761786	-0.0595172	-0.0655344	-0.0592877	-0.0466678	-0.0372163	-0.0432992	-0.0522952	-0.0545994	-0.0427249	-0.0492293	-0.066203	-0.0376876	-0.0197555	-0.00595265	-0.011054	-0.0418622	-0.0290774	-0.0267888	-0.0563928	-0.0344203	-0.038564	-0.0295046	-0.0168796	-0.044372	-0.0472717	-0.0339265	-0.0358133	-0.0149641	-0.0287158	-0.0493367	-0.0565012	-0.0369606
	s.e.m. (HI)	0.0183781	0.0149088	0.0201301	0.0241651	0.0208428	0.0270482	0.0324869	0.023947	0.0258994	0.0282714	0.0351472	0.0280475	0.0257747	0.0198634	0.0173823	0.0205054	0.0249554	0.0233104	0.0243809	0.0247346	0.0319835	0.0412803	0.0319578	0.0264086	0.0291977	0.0267162	0.0313297	0.0323517	0.0346051	0.0303093	0.0248067	0.0221398	0.0296069	0.0246762	0.0159329	0.0242617	0.0339679	0.0336966	0.0295435	0.0229929	0.024647	0.0281872	0.0293617	0.030011	0.022137	0.0248555	0.0396066	0.0427918
Fig.5d: column2-saccade
	time	-0.3	-0.295833	-0.291667	-0.2875	-0.283333	-0.279167	-0.275	-0.270833	-0.266667	-0.2625	-0.258333	-0.254167	-0.25	-0.245833	-0.241667	-0.2375	-0.233333	-0.229167	-0.225	-0.220833	-0.216667	-0.2125	-0.208333	-0.204167	-0.2	-0.195833	-0.191667	-0.1875	-0.183333	-0.179167	-0.175	-0.170833	-0.166667	-0.1625	-0.158333	-0.154167	-0.15	-0.145833	-0.141667	-0.1375	-0.133333	-0.129167	-0.125	-0.120833	-0.116667	-0.1125	-0.108333	-0.104167
	mean (LO)	0.00207069	0.0502857	-0.000830204	-0.0273788	-0.0425359	-0.0483744	-0.00647414	0.00290964	-0.00843155	0.0308632	-0.0626906	-0.0984349	0.0125245	-0.0390846	-0.0780542	-0.102678	-0.00959139	-0.0229173	-0.0877842	-0.076444	-0.12868	-0.0615481	-0.0835433	-0.000255151	0.0375427	0.0386886	-0.0102728	-0.0437992	-0.0207835	0.00891585	-0.0215563	0.0544011	-0.050033	-0.00601416	0.0197077	0.00859023	-0.00507524	-0.034943	-0.0833491	-0.0455936	-0.0287017	-0.0243626	-0.0434103	-0.0326265	0.0340469	0.0536082	0.0690947	0.0794537
	s.e.m. (LO)	0.0264843	0.0280461	0.0400868	0.052518	0.0346005	0.0403738	0.0520335	0.0425896	0.0526582	0.0449132	0.024743	0.0369482	0.0255306	0.0313008	0.0410047	0.0416232	0.0308888	0.0506922	0.0442803	0.0409813	0.0665515	0.0431902	0.048488	0.0419965	0.0448706	0.0469126	0.0517153	0.0437848	0.0247105	0.0312108	0.0410837	0.0414256	0.0522338	0.0561209	0.0439889	0.0478093	0.0493258	0.0365164	0.0438825	0.0341125	0.0237558	0.0301065	0.0358298	0.0348143	0.0299248	0.0466387	0.0502954	0.0442914
	mean (ME)	-0.0685222	0.00325878	-0.0798517	-0.0489706	-0.04935	-0.0385928	-0.01758	-0.00645856	0.000474804	-0.00994696	-0.00150888	-0.0350591	-0.00435559	-0.0284528	-0.00352766	-0.00292314	-0.0676153	-0.0361946	0.00342549	-0.0881837	-0.0375355	-0.032532	0.00277054	-0.0177673	-0.0307416	0.0151096	-0.0499914	-0.0123827	-0.0232109	-0.00268199	-0.0519098	-0.0298326	0.0241204	0.0481512	-0.0239142	-0.0376846	0.0167187	-0.018846	-0.0291561	-0.0338554	-0.0453965	-0.0592802	0.0190543	-0.0138034	0.00196048	-0.041747	0.00474785	-0.0102637
	s.e.m. (ME)	0.0596056	0.0600248	0.0554852	0.0493905	0.0232931	0.0309261	0.0442775	0.0456505	0.0345895	0.0366783	0.0548577	0.0616488	0.0558914	0.0671903	0.0554559	0.0473801	0.0379619	0.0402534	0.0399572	0.0383191	0.0458144	0.026107	0.0588744	0.0409448	0.0269013	0.0286717	0.0375847	0.0558303	0.0485297	0.0355592	0.0274059	0.0473012	0.0539461	0.0363412	0.0291878	0.0338196	0.0323033	0.0390273	0.0346492	0.0363288	0.0286725	0.0277087	0.0377289	0.0255929	0.0267395	0.0319969	0.0428056	0.0354215
	mean (HI)	0.0513899	0.0325288	-0.0127227	-0.0146188	-0.00674187	0.00645645	-0.0474775	-0.0671455	-0.0418804	-0.0834914	0.00244618	0.0185668	0.0512908	-0.00328092	-0.0696619	-0.013362	-0.0621187	0.000448281	0.00543829	0.0466168	0.025208	0.00678024	0.0156897	0.00210852	-0.00762673	0.041644	0.0179208	0.0324971	0.0498474	0.0426819	0.0374647	0.0892586	0.0717711	0.107434	0.0958004	0.130772	0.153105	0.121667	0.12941	0.0817043	0.0560313	0.104149	0.117447	0.100548	0.0863507	0.0933587	0.13723	0.202576
	s.e.m. (HI)	0.0561051	0.0389707	0.0355305	0.0319113	0.0530928	0.0458308	0.0376949	0.0317151	0.0404572	0.0587161	0.0583527	0.0389339	0.0590824	0.0509751	0.0501592	0.0401683	0.0435153	0.0299991	0.043649	0.043017	0.0623389	0.0625166	0.0441841	0.034383	0.0314159	0.0417398	0.0262351	0.0363126	0.043057	0.0292733	0.0391895	0.0335918	0.0605159	0.0376043	0.036552	0.0407503	0.035334	0.0357787	0.050586	0.0477798	0.0436254	0.0484658	0.0377249	0.0348363	0.0218851	0.0215305	0.0401731	0.056996
Fig.5d: column2-button press
	time	-0.3	-0.295833	-0.291667	-0.2875	-0.283333	-0.279167	-0.275	-0.270833	-0.266667	-0.2625	-0.258333	-0.254167	-0.25	-0.245833	-0.241667	-0.2375	-0.233333	-0.229167	-0.225	-0.220833	-0.216667	-0.2125	-0.208333	-0.204167	-0.2	-0.195833	-0.191667	-0.1875	-0.183333	-0.179167	-0.175	-0.170833	-0.166667	-0.1625	-0.158333	-0.154167	-0.15	-0.145833	-0.141667	-0.1375	-0.133333	-0.129167	-0.125	-0.120833	-0.116667	-0.1125	-0.108333	-0.104167
	mean (LO)	0.015348	-0.00343119	-2.59777e-06	-0.0111937	0.00939139	0.015448	-0.00693203	-0.0184951	-0.018918	-0.0293225	-0.0438963	-0.0468972	-0.036254	-0.028731	0.00184563	0.00171625	-0.0087767	-0.0111297	-0.023905	0.00570774	0.0267789	0.00267056	0.0197287	0.0104772	-0.0272115	-0.0347991	-0.0149346	0.00380388	-0.000513321	0.00560948	0.0132162	0.0175405	0.0101898	-0.02301	-0.0140582	-0.0101016	-0.0188208	-0.0170423	0.00765284	-0.00277507	-0.0121683	-0.000555058	-0.00882038	0.00379836	-0.00297922	0.0253043	0.0179882	-0.0132068
	s.e.m. (LO)	0.0316346	0.0294507	0.0312169	0.0244235	0.0265983	0.0233881	0.0203121	0.0225657	0.0235332	0.0309808	0.0371575	0.0388733	0.0368637	0.0379218	0.0322785	0.0201889	0.0278728	0.0256076	0.0289135	0.0300585	0.0335983	0.0321309	0.035159	0.0255108	0.0276543	0.0317623	0.0283421	0.0302332	0.0283147	0.0337496	0.0252769	0.025294	0.031077	0.0288831	0.0242333	0.0214801	0.0288003	0.0285085	0.027015	0.0259921	0.0225475	0.0257446	0.0316917	0.0289412	0.0246403	0.0322493	0.0307777	0.0230639
	mean (ME)	-0.0227885	-0.0298531	-0.0309718	-0.0360626	-0.0320619	-0.00458387	0.0313035	0.0235284	0.00734409	0.00735598	-0.0117559	-0.0282522	0.0247421	0.0451294	0.0282607	0.0317641	0.0263746	0.0179935	-0.00114038	0.00926977	-0.017113	-0.0127593	-0.0313903	0.0186615	0.00659054	0.00971451	0.0117589	-0.0205569	0.0164237	0.0316425	0.00983575	0.0131957	0.0379862	0.0301534	0.0227584	0.0179005	0.0340735	0.0363493	0.0208481	0.0126542	-0.00292194	0.0131224	0.0316232	0.0695477	0.0698598	0.0590721	0.053811	0.0479513
	s.e.m. (ME)	0.0485765	0.0410741	0.0506229	0.0572265	0.0529895	0.0434622	0.0333172	0.0553781	0.0486524	0.0395236	0.0320275	0.0271421	0.0299292	0.0310749	0.0347354	0.0326336	0.032512	0.0313944	0.0307288	0.0307051	0.0306115	0.0264482	0.0302301	0.0302855	0.0302839	0.0320354	0.028053	0.0254631	0.0280667	0.026367	0.0227563	0.0230948	0.0349843	0.0377711	0.032239	0.0281814	0.0293511	0.0432585	0.0352074	0.0284122	0.0352734	0.0325629	0.039601	0.0377152	0.0449986	0.0490015	0.0371158	0.0374043
	mean (HI)	0.0295516	0.059321	0.0436599	0.0414395	0.0645083	0.0625245	0.0561933	0.0529615	0.0508194	0.0429966	0.0198895	0.0326153	0.0527291	0.0505048	0.0299011	0.0174537	0.0459278	0.0720573	0.049011	0.0573015	0.0737596	0.0580282	0.0520978	0.0628232	0.0737163	0.0652326	0.0931252	0.0918318	0.0866118	0.102365	0.0863365	0.0987424	0.0978468	0.0689874	0.0663508	0.0818659	0.0981349	0.1158	0.082808	0.0866307	0.1138	0.107219	0.130797	0.127213	0.126925	0.131445	0.126618	0.12163
	s.e.m. (HI)	0.0243911	0.0263136	0.0284334	0.038366	0.0394476	0.0271572	0.0287996	0.0284359	0.0231791	0.0258621	0.035164	0.0331844	0.0360023	0.0288714	0.0254954	0.0308875	0.0176175	0.0227138	0.0236214	0.0243546	0.0228272	0.0216325	0.0363479	0.0378636	0.0362766	0.0370703	0.0341883	0.0296274	0.0364246	0.0370987	0.0409637	0.0339224	0.0353666	0.0350566	0.0405686	0.0417384	0.0424162	0.0452967	0.0386197	0.0403989	0.0419717	0.0345882	0.0392919	0.0410646	0.040435	0.0478263	0.0397436	0.0310172
Fig.5d: column3-saccade
	DV	9.56339	18.3839	4.36347	10.3062	9.62579	6.59201	5.88036	4.08264	-1.05487	8.85175	13.9893	-1.92253	6.21758	15.5062	10.7683	3.52701	3.3398	-0.280823	14.7633	-1.14848	4.33227	11.1115	14.5761	4.8879	1.20487	20.7685	6.15517	0.399618	10.3686	3.55822	12.5036	15.5374	7.21004	5.41232	0.524428	14.0829	9.62579	9.62579	9.62579	7.27245	15.5686	21.5113	16.3114	24.4827	24.2331	7.30365	17.7347	8.75814
	Broadband gamma	0.263906	0.137253	0.012498	0.15437	0.30086	-0.0218412	-0.150249	0.114055	-0.35413	0.130287	-0.186558	0.321918	0.400531	0.0588252	0.162629	-0.186849	0.237355	-0.000898753	0.265206	0.274433	-0.0586301	0.388612	0.0983963	0.31201	0.0516477	0.567019	0.270892	0.216738	-0.094292	0.0637712	0.280798	0.486448	0.399263	-0.0740123	-0.0356398	0.00980435	-0.170177	-0.409711	0.623805	-0.0139079	0.365599	0.0812924	0.235259	0.116756	0.697727	0.359618	-0.0204936	0.338263
Fig.5d: column3-button press
	DV	-14.7693	-15.5746	-14.8941	-17.2475	-6.47321	-1.79772	-1.08607	-24.8008	-7.27846	-3.53303	-4.7691	-6.75403	-11.9852	-11.6419	-8.67055	-8.08371	-8.88896	-13.19	-6.44201	0.118795	-8.08371	1.20487	-22.4786	-10.8679	-17.9591	-24.0267	-14.0577	-8.30213	-15.5122	-10.3123	-4.83151	-12.416	-2.50936	-9.5382	-4.30708	-16.4734	2.04132	-10.1562	-10.1562	-8.05251	0.1812	-10.7179	-7.30966	-8.76415	-13.19	-16.2862	-21.7046	-0.280823
	Broadband gamma	-0.0647133	0.0997631	0.344731	0.465558	-0.222319	0.35398	-0.152763	0.217077	0.0442016	-0.0472116	0.0825357	0.0258859	0.562603	0.151338	-0.0943771	0.281363	0.374715	0.287157	0.0178448	-0.108781	-0.101425	-0.0384267	0.501482	-0.0806769	0.19762	-0.0495966	-0.0393632	-0.146886	-0.0316626	-0.220938	-0.172256	0.0988707	0.0744903	0.113862	-0.31087	0.239311	-0.00674601	0.137744	0.173734	0.369838	-0.382636	0.400378	-0.0364885	-0.0607188	0.526174	0.243446	0.376538	0.0924148
Fig.5e: column1-saccade
	time	-0.0991667	-0.095	-0.0908333	-0.0866667	-0.0825	-0.0783333	-0.0741667	-0.07	-0.0658333	-0.0616667	-0.0575	-0.0533333	-0.0491667	-0.045	-0.0408333	-0.0366667	-0.0325	-0.0283333	-0.0241667	-0.02	-0.0158333	-0.0116667	-0.0075	-0.00333333	0.000833333	0.005	0.00916667	0.0133333	0.0175	0.0216667	0.0258333	0.03	0.0341667	0.0383333	0.0425	0.0466667	0.0508333	0.055	0.0591667	0.0633333	0.0675	0.0716667	0.0758333	0.08	0.0841667	0.0883333	0.0925	0.0966667
	mean (LO)	-0.0434017	-0.0630825	-0.115722	-0.126753	-0.0810447	-0.0227966	-0.0345347	-0.0153208	-0.0816242	-0.0219057	-0.0237154	-0.0349487	-0.0071732	-0.100648	-0.146986	-0.177178	-0.217853	-0.19148	-0.260571	-0.19241	-0.105654	-0.157445	-0.149409	-0.108064	-0.124597	-0.216328	-0.268441	-0.244511	-0.168141	-0.13387	-0.183344	-0.234475	-0.217312	-0.217509	-0.225322	-0.101017	-0.0907647	-0.117787	-0.101599	-0.172608	-0.205932	-0.173531	-0.174487	-0.119124	-0.0699098	0.0275205	-0.019769	-0.127429
	s.e.m. (LO)	0.0503242	0.0245779	0.0538971	0.0578797	0.0586024	0.0888177	0.110768	0.126161	0.112094	0.102686	0.0644931	0.04223	0.0723693	0.0775344	0.0500295	0.0188204	0.0200932	0.070573	0.0455544	0.0511384	0.102745	0.0802375	0.0712441	0.0973812	0.111205	0.0692728	0.0448761	0.0505854	0.0652507	0.0935571	0.0882768	0.0876918	0.063646	0.0604581	0.047954	0.0885083	0.0715224	0.105114	0.0945798	0.0633099	0.0668833	0.0477088	0.0445138	0.0545151	0.0694373	0.126614	0.149139	0.0939794
	mean (ME)	-0.138942	-0.119429	-0.161439	-0.191787	-0.1826	-0.158267	-0.158424	-0.157553	-0.149612	-0.120567	-0.0951924	-0.151029	-0.185661	-0.186379	-0.252274	-0.23751	-0.160059	-0.0863784	-0.0807037	-0.0171914	-0.10569	-0.238496	-0.222405	-0.173557	-0.164832	-0.148593	-0.172179	-0.181566	-0.154964	-0.133072	-0.169473	-0.156424	-0.223004	-0.252229	-0.131439	-0.109927	-0.0888813	-0.123837	-0.213667	-0.216595	-0.23343	-0.253603	-0.255664	-0.236782	-0.165265	-0.179392	-0.186811	-0.136372
	s.e.m. (ME)	0.0680756	0.0656707	0.0637219	0.0511097	0.098296	0.0591191	0.0516509	0.0439114	0.0430977	0.0390183	0.0400123	0.0211247	0.050036	0.0550195	0.0746873	0.0816242	0.0849146	0.0699951	0.0647285	0.0594225	0.0729781	0.0499612	0.042	0.0609173	0.0706967	0.0661342	0.0489321	0.0681209	0.117673	0.117622	0.109909	0.0953986	0.0778371	0.0437158	0.057239	0.074057	0.0616418	0.0779261	0.0674058	0.0820024	0.0379227	0.0208752	0.0274281	0.0495915	0.0395334	0.0572566	0.056047	0.0619373
	mean (HI)	-0.193693	-0.209684	-0.224788	-0.201503	-0.110705	-0.0758584	-0.142842	-0.115148	-0.065102	-0.0378075	-0.0494813	-0.0769761	-0.0970163	-0.0938575	-0.0929538	-0.123681	-0.161131	-0.159792	-0.139054	-0.0890365	-0.0463904	-0.0616334	-0.132452	-0.1621	-0.199249	-0.205368	-0.246387	-0.2674	-0.129342	-0.115894	-0.190462	-0.180987	-0.182871	-0.211643	-0.220805	-0.213666	-0.174557	-0.235478	-0.210953	-0.137917	-0.107814	-0.128028	-0.21173	-0.141287	-0.15282	-0.164723	-0.0696906	-0.0688878
	s.e.m. (HI)	0.0918746	0.0878478	0.0841428	0.0483633	0.0646132	0.0312678	0.0509529	0.0385096	0.043003	0.0573667	0.0382132	0.0611441	0.0350713	0.0784591	0.0779273	0.0620608	0.0192016	0.0259832	0.0324018	0.0679303	0.0552722	0.0285726	0.0635193	0.0601129	0.0750059	0.0394342	0.045968	0.051945	0.0676243	0.0615797	0.0348095	0.040227	0.0243883	0.0323438	0.0506296	0.0394941	0.0589975	0.0218688	0.0404019	0.045939	0.0484959	0.0371791	0.0366928	0.0831635	0.0732053	0.0406173	0.0561706	0.0428668
Fig.5e: column1-button press
	time	-0.0991667	-0.095	-0.0908333	-0.0866667	-0.0825	-0.0783333	-0.0741667	-0.07	-0.0658333	-0.0616667	-0.0575	-0.0533333	-0.0491667	-0.045	-0.0408333	-0.0366667	-0.0325	-0.0283333	-0.0241667	-0.02	-0.0158333	-0.0116667	-0.0075	-0.00333333	0.000833333	0.005	0.00916667	0.0133333	0.0175	0.0216667	0.0258333	0.03	0.0341667	0.0383333	0.0425	0.0466667	0.0508333	0.055	0.0591667	0.0633333	0.0675	0.0716667	0.0758333	0.08	0.0841667	0.0883333	0.0925	0.0966667
	mean (LO)	-0.256407	-0.176998	-0.138212	-0.0765499	-0.0531632	-0.0946277	-0.0605868	-0.0678346	0.00428451	-0.0136826	0.00948388	0.0478364	0.0356071	0.0114123	-0.0625432	-0.0745853	-0.109897	-0.112613	-0.112946	-0.151762	-0.166102	-0.123477	-0.0724843	-0.08946	-0.104129	-0.041131	0.0432161	0.0183009	-0.108719	-0.16116	-0.133309	-0.137938	-0.129898	-0.0856458	-0.144709	-0.167731	-0.0957282	-0.117874	-0.149406	-0.133626	-0.135804	-0.13547	-0.157613	-0.18688	-0.279178	-0.211012	-0.178256	-0.189903
	s.e.m. (LO)	0.0468273	0.041842	0.115273	0.108197	0.0863708	0.0760956	0.0594414	0.0557649	0.0552985	0.079008	0.0629735	0.0568003	0.0559269	0.0795581	0.0565311	0.0588157	0.0188827	0.0264411	0.074075	0.0747597	0.0750421	0.0907157	0.0760289	0.0285275	0.0467573	0.0608147	0.110695	0.124195	0.0812707	0.0519579	0.0583495	0.0928032	0.0833871	0.0827934	0.0922166	0.0867825	0.0919824	0.112342	0.0945692	0.125498	0.0965843	0.0891725	0.0632905	0.0259762	0.0257551	0.0659209	0.126655	0.0610954
	mean (ME)	-0.197623	-0.21871	-0.231291	-0.223518	-0.179567	-0.205378	-0.209438	-0.215924	-0.20088	-0.223619	-0.23864	-0.266048	-0.290226	-0.216446	-0.122415	-0.0397987	-0.127212	-0.186464	-0.170567	-0.162166	-0.173545	-0.152112	-0.0668998	-0.112419	-0.185492	-0.190609	-0.134943	-0.122993	-0.168052	-0.185831	-0.191933	-0.163664	-0.127781	-0.14046	-0.19595	-0.173456	-0.174818	-0.125437	-0.0927947	-0.146176	-0.152954	-0.157775	-0.17035	-0.219604	-0.186651	-0.160223	-0.15135	-0.221481
	s.e.m. (ME)	0.0627284	0.0457966	0.0476009	0.0856345	0.0898708	0.0484252	0.0236045	0.0484243	0.074553	0.0317532	0.0153755	0.0363443	0.0776004	0.0632662	0.059475	0.0853549	0.0713492	0.0501012	0.036817	0.0159738	0.0614855	0.112333	0.0997014	0.0436321	0.0611318	0.0457706	0.0758079	0.026378	0.054672	0.0557785	0.0417711	0.064724	0.0666043	0.0548525	0.0588258	0.0410267	0.0444536	0.0529892	0.0556555	0.0709627	0.0579501	0.0458583	0.0184605	0.0525892	0.0928604	0.0780472	0.0656998	0.0445991
	mean (HI)	-0.0932187	-0.0953053	-0.164597	-0.145761	-0.16403	-0.208743	-0.179161	-0.158134	-0.150541	-0.154337	-0.142862	-0.183915	-0.233466	-0.163599	-0.108403	-0.160309	-0.195811	-0.195085	-0.155075	-0.157452	-0.173891	-0.156504	-0.136272	-0.145626	-0.19005	-0.160783	-0.145082	-0.144206	-0.170014	-0.210451	-0.161049	-0.100077	-0.047316	-0.0973516	-0.153507	-0.105621	-0.117772	-0.166289	-0.197805	-0.186573	-0.111894	-0.119268	-0.122647	-0.123581	-0.114898	-0.0984127	-0.0773829	-0.129738
	s.e.m. (HI)	0.0630347	0.038273	0.0355366	0.0575924	0.0488897	0.0455831	0.0420415	0.0422851	0.0358754	0.0452572	0.0713639	0.0471726	0.059288	0.0476765	0.0579881	0.0772606	0.0578172	0.065688	0.0414914	0.0257451	0.0418219	0.0442512	0.041688	0.0447014	0.0486201	0.0400357	0.0293232	0.0430702	0.0570354	0.062763	0.0647869	0.0612013	0.0619878	0.0642131	0.0562568	0.0336237	0.0362241	0.0475537	0.044052	0.0447065	0.0616419	0.0446137	0.0341827	0.0344924	0.047363	0.045735	0.042737	0.0487304
Fig.5e: column2-saccade
	time	-0.3	-0.295833	-0.291667	-0.2875	-0.283333	-0.279167	-0.275	-0.270833	-0.266667	-0.2625	-0.258333	-0.254167	-0.25	-0.245833	-0.241667	-0.2375	-0.233333	-0.229167	-0.225	-0.220833	-0.216667	-0.2125	-0.208333	-0.204167	-0.2	-0.195833	-0.191667	-0.1875	-0.183333	-0.179167	-0.175	-0.170833	-0.166667	-0.1625	-0.158333	-0.154167	-0.15	-0.145833	-0.141667	-0.1375	-0.133333	-0.129167	-0.125	-0.120833	-0.116667	-0.1125	-0.108333	-0.104167
	mean (LO)	0.0131865	0.0818801	0.13622	0.199893	0.0554842	0.0944334	0.0623951	0.161422	0.197541	0.175216	0.0112987	-0.0217973	0.0215252	-0.101302	-0.184571	-0.164423	-0.031392	-0.122075	-0.166956	-0.119077	-0.197972	-0.127088	-0.174632	-0.161734	-0.0346351	-0.0499274	-0.0531212	-0.0206696	-0.0239554	-0.0137363	-0.0294856	-0.0161621	-0.0554352	0.0344024	0.1099	0.0145856	0.000359052	0.018376	-0.05074	-0.0857291	-0.0442974	-0.0360172	-0.0271372	-0.0139078	0.0174705	0.16306	0.080842	0.00712816
	s.e.m. (LO)	0.0656694	0.0493112	0.088351	0.0686992	0.111012	0.0524702	0.0751213	0.0614278	0.0562238	0.0430481	0.0672605	0.10538	0.0698855	0.0869595	0.096966	0.120542	0.0925709	0.0460712	0.0905511	0.103173	0.118218	0.0591209	0.0272288	0.0707591	0.0961085	0.0634682	0.0803274	0.083612	0.118963	0.0785498	0.0685896	0.068205	0.0835889	0.0970318	0.100118	0.100425	0.118519	0.0883988	0.0890063	0.049863	0.0814713	0.0651812	0.0722615	0.0640386	0.0757174	0.119627	0.101262	0.090983
	mean (ME)	-0.13425	-0.120572	-0.138894	-0.0830147	-0.037045	-0.0703005	-0.144746	-0.155922	-0.10168	-0.0208332	-0.0563207	-0.160487	-0.100741	-0.11003	-0.153704	-0.105935	-0.185956	-0.139194	-0.0532666	-0.121127	-0.13267	-0.0474736	-0.0542796	-0.0689809	-0.076024	-0.0699234	-0.0867215	-0.0978144	-0.0656041	-0.0419491	-0.0105939	0.128621	0.186784	0.160313	0.00959208	-0.103848	0.00105258	-0.0480087	-0.0146351	-0.0082409	-0.081167	-0.0825359	-0.0670988	-0.0685665	-0.0302644	-0.0513522	-0.0484663	0.0633696
	s.e.m. (ME)	0.135615	0.0894158	0.101269	0.114043	0.0580511	0.0513437	0.0613447	0.103169	0.067742	0.0239651	0.060828	0.0879456	0.0672724	0.0443326	0.0432001	0.0577752	0.0962932	0.0633713	0.0301072	0.0556838	0.0494341	0.0571963	0.0655119	0.0937787	0.0662194	0.0669451	0.0968986	0.0939033	0.0521216	0.0613698	0.036623	0.075555	0.124658	0.0791081	0.0311658	0.0427991	0.0615428	0.0887599	0.0669133	0.0595586	0.0485406	0.0468137	0.0720816	0.0645504	0.0408066	0.0894815	0.124956	0.109851
	mean (HI)	0.10284	0.177028	0.127958	0.0511836	0.0136434	-0.00715899	-0.0588151	-0.0687589	-0.0900612	-0.0634297	0.0198828	0.0618347	0.0855429	0.00612812	-0.0752158	-0.0681421	-0.086873	-0.00368117	0.0829521	0.181156	0.218028	0.145783	0.0877262	0.0270761	0.0130447	0.0934062	0.0912608	0.0988555	0.126906	0.125127	0.102847	0.0822909	0.148145	0.19286	0.202067	0.218167	0.220146	0.123794	0.188798	0.191535	0.140962	0.221697	0.258989	0.183963	0.0650987	0.0901121	0.178855	0.24731
	s.e.m. (HI)	0.0728418	0.0985344	0.123338	0.108661	0.134782	0.0863704	0.041513	0.0398604	0.0849451	0.122657	0.102258	0.0863985	0.0814997	0.078676	0.0339145	0.0676995	0.0800285	0.0601119	0.0691825	0.0997527	0.0984171	0.0914739	0.0640339	0.0958156	0.0815329	0.0577963	0.0704345	0.105134	0.133367	0.109843	0.117258	0.0912285	0.0899893	0.0767928	0.0970484	0.0909003	0.0565727	0.103538	0.106735	0.101375	0.124259	0.124383	0.0988545	0.109328	0.072362	0.0573793	0.0814258	0.0793352
Fig.5e: column2-button press
	time	-0.3	-0.295833	-0.291667	-0.2875	-0.283333	-0.279167	-0.275	-0.270833	-0.266667	-0.2625	-0.258333	-0.254167	-0.25	-0.245833	-0.241667	-0.2375	-0.233333	-0.229167	-0.225	-0.220833	-0.216667	-0.2125	-0.208333	-0.204167	-0.2	-0.195833	-0.191667	-0.1875	-0.183333	-0.179167	-0.175	-0.170833	-0.166667	-0.1625	-0.158333	-0.154167	-0.15	-0.145833	-0.141667	-0.1375	-0.133333	-0.129167	-0.125	-0.120833	-0.116667	-0.1125	-0.108333	-0.104167
	mean (LO)	-0.0379591	-0.0498683	-0.0581463	0.00451859	0.0250376	0.0173719	-0.0696958	-0.0748214	-0.0775843	-0.0219459	0.0286867	-0.0337923	-0.00203152	-0.0134564	-0.0247297	0.0171057	-0.0421156	-0.0614919	-0.0413649	0.0060348	0.00013124	-0.0509203	-0.00484701	0.0152108	0.00781795	-0.08228	-0.0397826	-0.00657638	-0.0856393	-0.0404478	0.00718675	0.0248533	0.070525	0.0372429	-0.000752371	0.0496856	-0.00358608	-0.113067	-0.157269	-0.0880021	-0.0707625	-0.062544	-0.0492287	-0.0373153	0.0184178	-0.0289451	-0.0356699	0.0371018
	s.e.m. (LO)	0.118044	0.0916734	0.088468	0.00973115	0.0248384	0.0580555	0.0603796	0.0537793	0.0501498	0.0575832	0.100078	0.0959821	0.0878593	0.099289	0.0934123	0.125064	0.120982	0.102751	0.0855922	0.0941513	0.111253	0.115651	0.109291	0.113068	0.0959976	0.0750113	0.067345	0.101833	0.114956	0.109084	0.0573912	0.0458838	0.048621	0.0479438	0.0541122	0.062254	0.0638959	0.0809108	0.117683	0.0908136	0.100084	0.136892	0.0831853	0.054236	0.0453129	0.0885052	0.110081	0.0930276
	mean (ME)	0.0498521	0.00698946	-0.0288392	0.0107136	0.00372293	-0.0154429	0.00514342	0.0370278	-0.0298523	-0.106405	-0.11354	-0.0782075	-0.0623841	0.0265705	0.0826113	0.0970486	0.0649772	-0.0160244	-0.053633	0.0273642	0.0723363	0.0845157	-0.00315676	-0.026348	-0.0824796	-0.154418	-0.142032	-0.108929	-0.00945823	0.0559822	-0.00847735	0.0124978	0.0814616	0.0873356	0.0503476	-0.000919285	0.0321742	0.0851531	0.0389324	0.0655168	0.0985506	0.127746	0.0813339	-0.00835341	0.0172286	0.079786	0.0879336	0.063415
	s.e.m. (ME)	0.044153	0.0276002	0.0668321	0.050981	0.0710281	0.106328	0.126573	0.0719347	0.0641393	0.0711102	0.0370645	0.061578	0.0526191	0.0327115	0.0445366	0.0607363	0.0516528	0.0817577	0.073454	0.0729748	0.0682639	0.103062	0.0992215	0.0588405	0.0511639	0.0730195	0.0490257	0.0572071	0.0793096	0.0845987	0.0718713	0.0464138	0.0659972	0.0634132	0.092962	0.0974755	0.0951131	0.102393	0.132585	0.121411	0.0873286	0.0931514	0.0782363	0.0653125	0.0641163	0.0274062	0.0242205	0.0528801
	mean (HI)	0.0142572	0.0158604	0.0386579	0.135015	0.149499	0.0570392	0.0484383	0.0887572	0.15491	0.21396	0.150003	0.15721	0.145233	0.148411	0.146105	0.0867324	0.0880876	0.141635	0.195531	0.205217	0.183657	0.161601	0.160202	0.129521	0.148275	0.14513	0.128871	0.12759	0.178271	0.200353	0.163914	0.159515	0.131334	0.142247	0.0980243	0.0999402	0.167123	0.231768	0.159108	0.203232	0.241183	0.287403	0.304281	0.231111	0.177546	0.162448	0.218877	0.239346
	s.e.m. (HI)	0.0793377	0.065688	0.0548002	0.062986	0.0555201	0.0411023	0.0279946	0.0383611	0.0721842	0.0717856	0.0680709	0.0738345	0.0579169	0.0574071	0.0974366	0.0657052	0.0517021	0.0929252	0.0663289	0.080646	0.0664471	0.0261479	0.024973	0.049946	0.0595937	0.0793842	0.0935511	0.07417	0.0884013	0.0806369	0.0911247	0.0591404	0.0535378	0.0557	0.072856	0.0616417	0.0459018	0.0344383	0.019413	0.0358024	0.0592037	0.0981133	0.0824047	0.0419866	0.0598051	0.0547453	0.0536026	0.0569886
Fig.5e: column3-saccade
	DV	14.326	5.30221	15.8432	15.045	0.940935	2.29956	7.5542	15.8115	7.5542	9.86961	6.02116	7.52248	6.03701	-1.39033	0.940935	1.54889	24.7877	13.5278	6.77182	12.7771	16.5304	4.59911	15.8273	17.3445	6.03701	0.925079	14.2785	0.301265	-2.03	1.56475	16.5622	3.06608	5.2705	7.52248	15.0291	20.2838	15.0291	9.77447	8.27315	16.5304	26.2891	11.2758	8.27315	19.5331	12.1057	14.3102	11.3234	0.829943
	Broadband gamma	-0.287781	-0.652978	0.698079	0.390893	0.778606	-0.351912	0.445773	-0.401786	-0.323214	0.162939	0.656484	-0.671474	-0.124399	0.256025	0.0648187	-0.505614	0.848252	-0.0687741	1.1079	0.718842	0.0963858	-0.425022	0.188479	0.352261	-0.246703	0.753706	0.244208	-0.887056	-0.0231776	-0.355799	-0.499339	-0.078302	-0.215029	-0.390589	0.467521	0.188588	0.635811	1.51786	0.668386	-0.384101	1.24652	0.0536152	0.0925837	-0.371772	0.714139	-0.156316	-0.320678	-0.531027
Fig.5e: column3-button press
	DV	-8.03531	-18.2909	-21.2301	-11.6142	-13.9455	-6.51813	-7.26879	-15.3041	-4.88995	0.221985	-13.1631	-7.20536	-4.21857	0.829943	-9.53663	-4.32956	0.925079	-2.15685	-6.59741	-14.6803	1.72331	-1.2952	-2.90752	-22.0125	-8.75426	-6.59741	-30.846	-5.84674	-9.45735	-16.8847	-19.0891	-19.0891	-16.1499	-3.54719	-13.9455	-14.6803	-14.6644	-3.5789	-16.8847	-10.2714	1.58061	-8.80183	-8.01945	-10.2556	2.41055	2.34712	-0.544534	-2.01415
	Broadband gamma	0.70784	-0.541165	1.3723	-0.0537693	0.201144	0.131382	0.429171	0.00767582	-0.509482	0.36985	1.2404	-0.159748	0.0269225	-0.473939	-0.411472	0.0141384	-0.147465	-0.233587	-0.515059	-0.363921	-0.7272	0.538954	-0.0763589	-0.463772	-0.233911	-0.110565	0.183305	-0.508019	1.91443	1.46743	0.191097	-0.161783	0.549112	-0.577502	0.956208	-0.705256	-0.316738	-0.523968	-0.466113	-0.49446	0.304839	-0.799792	-0.131812	0.439516	-0.0115282	0.417438	0.227925	-0.577674
[truncated: 2,441 more columns]

## Sheet: Fig.6
Fig.6a: saccade
	LO (choices (%))	61.6071	48.7805	61	59.4203	70.9677	51.5152	62.9213	79.2683	48.9796	64.2857	44.4444	63.75	58.9041
	ME (choices (%))	81.0811	72.5	89	80.8219	78.125	65.625	80.8989	91.0256	54.3478	84.2105	68	74.5098	76.6234
	HI (choices (%))	91.3043	71.4286	88.2353	90.7692	83.871	90.9091	96.7033	93.9759	75.5102	94.6429	74.0741	87.0968	85.9155
Fig.6a: button press
	LO (choices (%))	60.8	56.25	69	62.1951	75	76.3636	64.5833	58.8889	83.3333	65.5172	75.6757	49.3506	61.9718
	ME (choices (%))	81.8182	80	89.5833	79.5181	85.1852	94.4444	82.6087	93.2584	90.1408	87.931	98.5714	67.5676	74.6479
	HI (choices (%))	90.9091	95.9184	91.7526	98.7654	89.2857	100	94.6237	97.7273	100	84.2105	91.7808	91.5584	96
Fig.6b: column1
	R value (saccade)	0.0563852	0.202447	0.112571	-0.0353094	0.10636	0.287312	0.25165	0.11073	0.407615	0.119865	0.0139654	0.0181273	-0.0740738
	p value (saccade)	0.181287	0.0409446	0.0355133	0.330209	0.20545	0.00669708	6.81361e-05	0.0487251	7.62379e-05	0.0652116	0.452593	0.354237	0.17315
	R value (button press)	-0.0152329	-0.322021	0.00267511	-0.00870398	-0.323086	-0.0893788	-0.129548	-0.102723	-0.209793	-0.0858948	-0.407792	-0.0792151	0.025731
	p value (button press)	0.385416	0.000195565	0.484466	0.44587	0.00332259	0.13314	0.0230396	0.0504782	0.00179416	0.156218	6.72404e-10	0.0626163	0.379563

## Sheet: Fig.S1
Fig.S1d
	Congruent & reversed (saccade)	346	111	289	208	87	84	271	259	105	173	123	490	211
	Congruent & reversed (button press)	359	154	306	245	90	178	279	251	252	169	252	434	227
	Congruent (saccade)	111	289	87	271	105	173	490	0	0	0	0	0	0
	Congruent (button press)	154	306	90	279	252	169	434	0	0	0	0	0	0
	reversed (saccade)	346	208	84	259	123	211	0	0	0	0	0	0	0
	reversed (button press)	359	245	178	251	252	227	0	0	0	0	0	0	0
Fig.S1e
	p value	1	1	1	1	1	1	1	1	1	1	1	1	1	1	1	1	1	1	1	1	1	1	1	1	1	1	1	1	1	1	1	1	1	1	1	1	1	1	1	1	1	1	1	1	1	1	1	1
	MNI (X)	14.2541	19.2346	21.7574	26.4608	29.3913	21.8538	27.9665	32.121	36.3682	38.8455	20.1774	25.2304	30.4366	36.0704	40.4367	44.0356	47.4643	23.8468	28.8089	34.0216	39.0142	44.1348	47.5897	51.2996	54.1561	30.6198	36.7425	42.1499	46.2993	50.0795	53.7866	57.1623	60.2819	36.1023	42.7171	51.1785	54.8422	58.0902	61.495	64.2386	47.4521	51.631	55.2439	57.9691	61.0499	64.1082	48.5957	58.9412
	MNI (Y)	27.1171	17.49	6.25822	-4.29448	-13.4242	30.4839	20.452	8.78928	-1.9857	-10.9909	51.5465	42.8776	33.4748	23.2978	11.4096	0.283218	-8.38493	60.2977	53.9563	46.0679	35.4895	25.3997	13.9337	2.49588	-6.7431	61.4571	55.8944	46.9332	37.207	25.7908	14.8861	3.14274	-6.20618	61.3556	56.2447	38.6482	27.0628	15.3876	3.87014	-6.17169	55.4953	49.7849	40.4008	28.8391	16.3318	3.85817	39.1058	23.2791
	MNI (Z)	60.7344	62.6218	65.0243	64.4455	64.4636	55.9696	57.5612	58.812	58.6949	59.5585	43.6999	46.4946	49.3413	51.088	53.0841	52.6865	52.3197	33.4165	37.5476	39.6296	41.8068	43.1695	45.0787	45.2168	45.0417	27.0454	30.1891	32.5222	34.0506	35.7218	35.9502	36.3907	36.6153	18.0631	21.8309	25.5335	26.1959	27.1	27.4893	28.2152	12.5093	14.6316	16.3935	17.1772	17.3732	17.6143	29.7667	18.7875
[truncated: 869 more columns]

## Sheet: Fig.S2
Fig.S2a: column1
	time	0.000833333	0.00166667	0.0025	0.00333333	0.00416667	0.005	0.00583333	0.00666667	0.0075	0.00833333	0.00916667	0.01	0.0108333	0.0116667	0.0125	0.0133333	0.0141667	0.015	0.0158333	0.0166667	0.0175	0.0183333	0.0191667	0.02	0.0208333	0.0216667	0.0225	0.0233333	0.0241667	0.025	0.0258333	0.0266667	0.0275	0.0283333	0.0291667	0.03	0.0308333	0.0316667	0.0325	0.0333333	0.0341667	0.035	0.0358333	0.0366667	0.0375	0.0383333	0.0391667	0.04
Saccade	mean (DV)	-0.00255244	0.000364795	0.00912049	0.0132647	0.0156723	0.0270613	0.0337533	0.0321204	0.0386453	0.0452143	0.0483567	0.060011	0.0648151	0.0782082	0.0815151	0.0893252	0.0929916	0.097632	0.10418	0.106395	0.105314	0.107594	0.110735	0.116145	0.116452	0.117796	0.124346	0.125048	0.140366	0.155613	0.158607	0.161336	0.15884	0.170338	0.175921	0.1814	0.184346	0.192876	0.218336	0.220973	0.22576	0.226785	0.230796	0.231881	0.222687	0.235091	0.246288	0.257177
Saccade	s.d. (DV)	0.0728831	0.0738212	0.0788768	0.0822095	0.0803884	0.0818857	0.0890214	0.090255	0.0901112	0.0800148	0.0792067	0.089048	0.0949941	0.0851199	0.0828281	0.078465	0.0804147	0.0839468	0.085068	0.0838199	0.0850071	0.0934551	0.0945224	0.0988182	0.0988154	0.0956695	0.100113	0.0996481	0.0922103	0.0890923	0.0935431	0.0959975	0.102126	0.100188	0.098485	0.0962324	0.0975007	0.100105	0.0876233	0.0866183	0.0886473	0.0904158	0.087918	0.0894051	0.0922609	0.0879953	0.0836461	0.087296
Button Press	mean (DV)	-0.0164438	-0.0178475	-0.0413425	-0.0462232	-0.0504963	-0.0555616	-0.061016	-0.0595149	-0.0647893	-0.0712578	-0.073618	-0.0801859	-0.0865519	-0.109506	-0.114637	-0.114861	-0.115878	-0.125596	-0.133003	-0.137174	-0.137168	-0.137846	-0.141261	-0.144215	-0.149511	-0.146371	-0.151065	-0.154026	-0.161872	-0.17173	-0.17988	-0.181266	-0.190002	-0.199671	-0.20237	-0.216851	-0.226654	-0.229315	-0.245019	-0.254562	-0.258561	-0.258245	-0.265369	-0.276891	-0.278882	-0.294659	-0.298798	-0.313064
Button Press	std (DV)	0.0860189	0.0848912	0.0898187	0.0856923	0.0813918	0.076517	0.0789895	0.0799807	0.0883588	0.0868413	0.0849316	0.0828187	0.0863551	0.094256	0.0909352	0.091451	0.0920343	0.093436	0.090643	0.0923637	0.0955436	0.0969997	0.100394	0.0997217	0.101126	0.100062	0.102019	0.097156	0.0921146	0.0945861	0.102226	0.102795	0.104998	0.105847	0.104193	0.101713	0.105509	0.10328	0.107009	0.104927	0.102954	0.103962	0.111403	0.111659	0.116007	0.116131	0.114979	0.114649
Fig.S2a: column2
	mean (DV)	-12.4863	-7.97961	-5.74036	-3.6845	-1.70924	0.541465	2.50328	4.51196	7.10151	11.8277
	mean (Saccade choices %)	7.22801	9.18319	15.908	26.6815	40.2258	54.1201	62.7836	76.404	84.3162	84.6743
	s.e.m. (Saccade choices %)	2.2781	2.54412	2.51358	4.81941	4.64483	6.63829	4.2332	5.17982	3.41621	3.93263
Fig.S2a: column3
Saccade	mean (DV slope)	0.785048	2.73853	4.55154	6.26765	7.93013	9.66572	11.5291	13.5479	16.4434	22.6007
Saccade	mean (Reaction time)	0.765887	0.816975	0.729452	0.78159	0.80608	0.746527	0.780961	0.745055	0.678537	0.607695
Saccade	s.e.m. (Reaction time)	0.0689093	0.0482866	0.0621495	0.0428543	0.0504381	0.0391103	0.0641196	0.0384376	0.0397364	0.0400456
Button Press	mean (DV slope)	0.880156	2.74174	4.66108	6.33454	7.90139	9.67219	11.4925	13.8052	16.3278	22.3952
Button Press	mean (Reaction time)	0.845785	0.938781	0.842286	0.838707	0.76569	0.832067	0.779446	0.747641	0.751971	0.63463
Button Press	s.e.m. (Reaction time)	0.0476348	0.0491031	0.0606037	0.0641494	0.056725	0.0636937	0.0377644	0.0541917	0.0500677	0.0328124
Fig.S2a: column4
	time	-0.4995	-0.498667	-0.497833	-0.497	-0.496167	-0.495333	-0.4945	-0.493667	-0.492833	-0.492	-0.491167	-0.490333	-0.4895	-0.488667	-0.487833	-0.487	-0.486167	-0.485333	-0.4845	-0.483667	-0.482833	-0.482	-0.481167	-0.480333	-0.4795	-0.478667	-0.477833	-0.477	-0.476167	-0.475333	-0.4745	-0.473667	-0.472833	-0.472	-0.471167	-0.470333	-0.4695	-0.468667	-0.467833	-0.467	-0.466167	-0.465333	-0.4645	-0.463667	-0.462833	-0.462	-0.461167	-0.460333
Saccade	mean (Eye gaze)	-0.315597	-0.313961	-0.313963	-0.313634	-0.313634	-0.313634	-0.313634	-0.313634	-0.313362	-0.304946	-0.305067	-0.304791	-0.30442	-0.304691	-0.304176	-0.304802	-0.302174	-0.302955	-0.302935	-0.303343	-0.303362	-0.303886	-0.303886	-0.303842	-0.303835	-0.303852	-0.303852	-0.304162	-0.304408	-0.304403	-0.304354	-0.3041	-0.303818	-0.303846	-0.301952	-0.302418	-0.301607	-0.30058	-0.300495	-0.299406	-0.299501	-0.299501	-0.299505	-0.300565	-0.300572	-0.300381	-0.300398	-0.300417
Saccade	s.d. (Eye gaze)	0.0781819	0.0783967	0.0784065	0.0775147	0.0775147	0.0775147	0.0775147	0.0775147	0.0776818	0.0744144	0.0743977	0.0743676	0.0720861	0.0722869	0.0717736	0.0714335	0.0728738	0.0724081	0.0717497	0.0716815	0.0717343	0.0724084	0.0724084	0.0723589	0.0723509	0.0723853	0.0723853	0.0731675	0.0729358	0.0729581	0.0729839	0.0739223	0.0740844	0.0744091	0.0748011	0.0747875	0.0764431	0.0774593	0.0773888	0.0783503	0.0781697	0.0781697	0.0783995	0.0773731	0.07738	0.0770162	0.0770165	0.0770303
Button Press	mean (Eye gaze)	-0.324643	-0.324657	-0.325357	-0.324837	-0.325211	-0.325172	-0.324716	-0.324606	-0.324908	-0.324232	-0.323787	-0.32287	-0.322378	-0.322877	-0.323351	-0.324482	-0.324506	-0.324427	-0.324842	-0.324706	-0.3251	-0.324151	-0.32375	-0.32354	-0.323465	-0.323209	-0.322887	-0.322602	-0.321928	-0.322538	-0.322303	-0.3223	-0.322999	-0.322555	-0.322075	-0.323194	-0.322437	-0.322562	-0.322618	-0.322283	-0.321631	-0.321891	-0.323887	-0.323936	-0.323561	-0.323027	-0.323609	-0.324113
Button Press	s.d. (Eye gaze)	0.0800963	0.0796532	0.0789761	0.0796145	0.0795541	0.079173	0.0797292	0.0795426	0.0796455	0.0797418	0.0796543	0.0802208	0.0809971	0.084993	0.0854024	0.0828836	0.0835513	0.082974	0.0817866	0.08275	0.0832425	0.084339	0.0846996	0.0848743	0.0841458	0.0838675	0.084009	0.0844023	0.0849075	0.0849241	0.084173	0.0835953	0.0829668	0.0825989	0.0837394	0.0834052	0.0831	0.082919	0.0829028	0.0833411	0.0835812	0.0829166	0.0809039	0.0807124	0.0799149	0.081696	0.0815192	0.0811283
Fig.S2a: column5
	time	-0.4995	-0.498667	-0.497833	-0.497	-0.496167	-0.495333	-0.4945	-0.493667	-0.492833	-0.492	-0.491167	-0.490333	-0.4895	-0.488667	-0.487833	-0.487	-0.486167	-0.485333	-0.4845	-0.483667	-0.482833	-0.482	-0.481167	-0.480333	-0.4795	-0.478667	-0.477833	-0.477	-0.476167	-0.475333	-0.4745	-0.473667	-0.472833	-0.472	-0.471167	-0.470333	-0.4695	-0.468667	-0.467833	-0.467	-0.466167	-0.465333	-0.4645	-0.463667	-0.462833	-0.462	-0.461167	-0.460333
Saccade	mean (Hand EMG)	-0.132295	-0.134184	-0.140605	-0.142555	-0.144716	-0.146848	-0.147511	-0.14634	-0.143336	-0.153816	-0.150446	-0.147691	-0.150752	-0.153147	-0.155363	-0.162449	-0.166736	-0.170992	-0.173734	-0.1755	-0.175377	-0.173421	-0.16842	-0.164485	-0.163096	-0.16616	-0.169599	-0.167818	-0.170763	-0.174576	-0.177953	-0.182262	-0.185149	-0.186909	-0.185271	-0.180103	-0.173938	-0.168999	-0.165408	-0.164684	-0.165199	-0.164991	-0.168802	-0.17173	-0.176222	-0.18107	-0.181899	-0.18026
Saccade	s.d. (Hand EMG)	0.0845137	0.0769241	0.0677158	0.061101	0.0570688	0.054386	0.0528256	0.0518878	0.0506014	0.062503	0.0606714	0.057284	0.0494167	0.0471584	0.0515417	0.0596154	0.0704461	0.0810506	0.088832	0.0950573	0.0959183	0.0922171	0.0828872	0.0718327	0.0611172	0.0532719	0.04729	0.0423338	0.0453186	0.052199	0.0588464	0.0651673	0.0729535	0.0775306	0.080221	0.0791944	0.0762191	0.0727859	0.071483	0.0715436	0.0720017	0.0730405	0.0724155	0.0725163	0.0728226	0.0756261	0.0814597	0.0891036
Button Press	mean (Hand EMG)	-0.0952109	-0.0907663	-0.0872	-0.0850477	-0.0843611	-0.0816784	-0.0799528	-0.0802336	-0.0820777	-0.0864019	-0.0908491	-0.0960557	-0.0982273	-0.100832	-0.100807	-0.0996497	-0.0967954	-0.0921867	-0.0888297	-0.0859865	-0.0849113	-0.0858342	-0.0882408	-0.0899848	-0.0911189	-0.0909125	-0.0877216	-0.0850484	-0.0820854	-0.0790876	-0.0811123	-0.0840941	-0.0894977	-0.0961734	-0.102006	-0.106312	-0.108162	-0.108793	-0.108652	-0.10818	-0.108211	-0.108439	-0.111481	-0.111556	-0.110312	-0.0977309	-0.0931241	-0.0913525
Button Press	s.d. (Hand EMG)	0.152947	0.153024	0.153759	0.154426	0.156371	0.160495	0.16447	0.165452	0.161215	0.148875	0.135156	0.120675	0.108594	0.0982642	0.0974777	0.102781	0.111501	0.120222	0.128572	0.12862	0.129233	0.127611	0.124537	0.120732	0.120831	0.125572	0.131466	0.138237	0.142838	0.146153	0.142936	0.140639	0.136206	0.130554	0.124415	0.119361	0.116265	0.114313	0.113065	0.113253	0.11425	0.115181	0.115049	0.120431	0.127377	0.159235	0.172371	0.184797
Fig.S2b: column1
	time	0.000833333	0.00166667	0.0025	0.00333333	0.00416667	0.005	0.00583333	0.00666667	0.0075	0.00833333	0.00916667	0.01	0.0108333	0.0116667	0.0125	0.0133333	0.0141667	0.015	0.0158333	0.0166667	0.0175	0.0183333	0.0191667	0.02	0.0208333	0.0216667	0.0225	0.0233333	0.0241667	0.025	0.0258333	0.0266667	0.0275	0.0283333	0.0291667	0.03	0.0308333	0.0316667	0.0325	0.0333333	0.0341667	0.035	0.0358333	0.0366667	0.0375	0.0383333	0.0391667	0.04
Saccade	mean (DV)	0.0682025	0.068355	0.0595618	0.0530764	0.0484249	0.0343545	0.0296737	0.0261931	0.0191768	0.0150697	0.00976735	0.00453429	-0.00103319	-0.0203566	-0.0234444	-0.0289171	-0.0275223	-0.0303689	-0.039587	-0.0419796	-0.0458798	-0.0474722	-0.0514269	-0.0544812	-0.059031	-0.0602316	-0.0640037	-0.0668431	-0.0818877	-0.0983375	-0.104886	-0.110734	-0.124443	-0.134676	-0.145674	-0.152652	-0.158641	-0.161439	-0.174114	-0.178796	-0.18234	-0.184511	-0.185678	-0.195396	-0.19751	-0.214945	-0.223569	-0.242376
Saccade	s.d. (DV)	0.0965809	0.0974293	0.0893645	0.0898007	0.0984773	0.100906	0.0970038	0.0978094	0.0954687	0.0952117	0.0972837	0.104002	0.104524	0.101919	0.105278	0.105847	0.109934	0.108328	0.114112	0.115932	0.113789	0.114368	0.110806	0.107726	0.105222	0.10607	0.112702	0.113026	0.112856	0.11499	0.107244	0.115139	0.111746	0.105325	0.108753	0.109129	0.112964	0.108591	0.105554	0.104317	0.100741	0.0991949	0.0981827	0.10236	0.106502	0.112665	0.116277	0.10819
Button Press	mean (DV)	0.088198	0.0937899	0.10478	0.109835	0.111887	0.120597	0.13252	0.136159	0.142966	0.149149	0.156925	0.168152	0.180671	0.194862	0.204596	0.209107	0.211718	0.218977	0.227687	0.226844	0.227991	0.235322	0.238268	0.244347	0.247223	0.248551	0.256831	0.266138	0.281892	0.297048	0.304727	0.310406	0.325963	0.341711	0.348791	0.361412	0.371454	0.376648	0.39011	0.3991	0.401676	0.404667	0.407459	0.412957	0.413842	0.426071	0.433315	0.451285
Button Press	std (DV)	0.0913433	0.0887573	0.0878642	0.0832643	0.0827956	0.0842327	0.0838051	0.0805909	0.0830365	0.0905051	0.0967746	0.101579	0.0945251	0.100889	0.102438	0.109188	0.108778	0.0995363	0.103113	0.101699	0.101402	0.101196	0.0989672	0.0980181	0.100758	0.102204	0.101847	0.105178	0.106202	0.109789	0.101046	0.0995653	0.100787	0.106168	0.103393	0.107276	0.104133	0.112182	0.11153	0.111208	0.11546	0.112373	0.111747	0.117212	0.110416	0.117132	0.121503	0.128219
Fig.S2b: column2
	mean (DV)	-10.5573	-6.21518	-4.03173	-2.07152	-0.123061	1.79466	3.7618	5.62641	7.89386	12.4196
	mean (Saccade choices %)	89.6137	81.0429	77.073	57.7099	48.1137	36.9274	21.0461	8.97951	5.14816	3.58028
	s.e.m. (Saccade choices %)	3.03151	3.05795	4.96785	7.75017	7.02509	4.72941	4.50484	4.06053	2.35066	1.64039
Fig.S2b: column3
Saccade	mean (DV slope)	0.969888	2.75686	4.714	6.53303	8.26845	9.84009	12.0316	14.7247	17.526	23.7492
Saccade	mean (Reaction time)	0.732476	0.7254	0.682246	0.711014	0.696491	0.667926	0.68331	0.659356	0.672658	0.572581
Saccade	s.e.m. (Reaction time)	0.0493692	0.0428159	0.0314423	0.0227574	0.0291284	0.0398093	0.0297275	0.0421551	0.0245261	0.0293167
Button Press	mean (DV slope)	0.838864	2.84617	4.61034	6.63706	8.35128	10.3822	12.7843	15.3388	18.8645	25.8379
Button Press	mean (Reaction time)	0.792515	0.786472	0.793633	0.767786	0.730776	0.678337	0.68939	0.671036	0.696284	0.584131
Button Press	s.e.m. (Reaction time)	0.0832516	0.0684704	0.0506247	0.057925	0.0343612	0.030076	0.0456024	0.0302725	0.0388721	0.0247054
Fig.S2b: column4
	time	-0.4995	-0.498667	-0.497833	-0.497	-0.496167	-0.495333	-0.4945	-0.493667	-0.492833	-0.492	-0.491167	-0.490333	-0.4895	-0.488667	-0.487833	-0.487	-0.486167	-0.485333	-0.4845	-0.483667	-0.482833	-0.482	-0.481167	-0.480333	-0.4795	-0.478667	-0.477833	-0.477	-0.476167	-0.475333	-0.4745	-0.473667	-0.472833	-0.472	-0.471167	-0.470333	-0.4695	-0.468667	-0.467833	-0.467	-0.466167	-0.465333	-0.4645	-0.463667	-0.462833	-0.462	-0.461167	-0.460333
Saccade	mean (Eye gaze)	0.311371	0.312495	0.312483	0.312189	0.311645	0.311722	0.312417	0.312417	0.312171	0.312584	0.312569	0.312179	0.314134	0.314668	0.314571	0.311633	0.310563	0.310771	0.308831	0.308903	0.309242	0.309749	0.311006	0.311015	0.311029	0.310899	0.310899	0.312585	0.310578	0.310749	0.310788	0.306206	0.305684	0.307115	0.306058	0.306636	0.307646	0.306869	0.306787	0.301001	0.301561	0.301572	0.302114	0.301654	0.301397	0.301914	0.301863	0.301863
Saccade	s.d. (Eye gaze)	0.10145	0.10058	0.100569	0.100703	0.100256	0.100289	0.100938	0.100938	0.101395	0.101767	0.101761	0.101522	0.0979047	0.0977588	0.0969528	0.105712	0.106451	0.106617	0.104762	0.104817	0.105155	0.105382	0.102292	0.102286	0.102276	0.102173	0.102173	0.102507	0.100981	0.101106	0.101065	0.0907769	0.0910902	0.0918454	0.0939175	0.095089	0.0924572	0.0986077	0.0986674	0.108432	0.1064	0.106396	0.106523	0.10669	0.106435	0.106289	0.10624	0.10624
Button Press	mean (Eye gaze)	0.324183	0.324133	0.324861	0.325347	0.324666	0.324362	0.325602	0.327698	0.326553	0.327251	0.326838	0.327174	0.328265	0.328342	0.329595	0.328897	0.328678	0.329011	0.328771	0.329084	0.329486	0.330135	0.330309	0.330113	0.330511	0.32905	0.32916	0.328733	0.328499	0.329305	0.329697	0.329124	0.329516	0.328765	0.327801	0.32746	0.32807	0.327422	0.327759	0.327551	0.326838	0.32664	0.326769	0.325706	0.325252	0.325203	0.323482	0.323362
Button Press	s.d. (Eye gaze)	0.100924	0.100298	0.100385	0.0985425	0.0979956	0.098652	0.0981136	0.0992194	0.0999328	0.0995082	0.0980299	0.0976651	0.0965637	0.0971285	0.0985476	0.0987244	0.0988303	0.09899	0.099433	0.0994755	0.0992817	0.0984977	0.0981204	0.0987528	0.0979796	0.0972276	0.0976161	0.0965734	0.096312	0.0964324	0.0968449	0.0972029	0.0965057	0.0969607	0.0968492	0.0965022	0.0967446	0.0937067	0.0936635	0.0962763	0.0967273	0.0967191	0.0963691	0.0972759	0.0974109	0.0977125	0.0979944	0.0970431
Fig.S2b: column5
	time	-0.4995	-0.498667	-0.497833	-0.497	-0.496167	-0.495333	-0.4945	-0.493667	-0.492833	-0.492	-0.491167	-0.490333	-0.4895	-0.488667	-0.487833	-0.487	-0.486167	-0.485333	-0.4845	-0.483667	-0.482833	-0.482	-0.481167	-0.480333	-0.4795	-0.478667	-0.477833	-0.477	-0.476167	-0.475333	-0.4745	-0.473667	-0.472833	-0.472	-0.471167	-0.470333	-0.4695	-0.468667	-0.467833	-0.467	-0.466167	-0.465333	-0.4645	-0.463667	-0.462833	-0.462	-0.461167	-0.460333
Saccade	mean (Hand EMG)	-0.119148	-0.127444	-0.129809	-0.132463	-0.13777	-0.145399	-0.147419	-0.150137	-0.150246	-0.14737	-0.141293	-0.135988	-0.133593	-0.127534	-0.125894	-0.133029	-0.138221	-0.144079	-0.148817	-0.150431	-0.151451	-0.153008	-0.152426	-0.154176	-0.156568	-0.160484	-0.165413	-0.173604	-0.176842	-0.174355	-0.168372	-0.170707	-0.167884	-0.168594	-0.171005	-0.174164	-0.172408	-0.17191	-0.171554	-0.172159	-0.171234	-0.173888	-0.179227	-0.185527	-0.192241	-0.199348	-0.203359	-0.203726
Saccade	s.d. (Hand EMG)	0.0995821	0.0909137	0.0853184	0.0786478	0.0718972	0.0661045	0.060343	0.0584363	0.0577419	0.0574059	0.0595035	0.0612474	0.0595721	0.0609177	0.0649798	0.0738314	0.0761074	0.0734533	0.0659547	0.0554623	0.0482581	0.0427512	0.0363372	0.0338968	0.0342595	0.0391691	0.0470768	0.0552909	0.0607476	0.0590746	0.0508415	0.0482997	0.0501236	0.0531884	0.0535477	0.0554236	0.0567016	0.0539066	0.0529297	0.0544322	0.0556843	0.0545815	0.0515415	0.0518182	0.0527161	0.0550403	0.0580494	0.0604987
Button Press	mean (Hand EMG)	-0.15843	-0.158868	-0.159658	-0.163172	-0.163483	-0.159691	-0.154145	-0.151238	-0.150792	-0.152006	-0.154862	-0.157271	-0.159896	-0.160755	-0.161332	-0.158462	-0.15445	-0.150563	-0.149938	-0.14952	-0.149275	-0.149716	-0.151171	-0.150945	-0.146294	-0.144982	-0.142728	-0.141696	-0.142736	-0.144898	-0.149457	-0.153603	-0.157602	-0.162042	-0.165289	-0.166919	-0.166911	-0.165089	-0.16058	-0.157371	-0.155757	-0.154524	-0.156991	-0.159852	-0.162666	-0.163853	-0.162943	-0.162671
Button Press	s.d. (Hand EMG)	0.0777016	0.0796164	0.0823901	0.0859082	0.0838173	0.0787395	0.0721022	0.0666327	0.0615979	0.0565945	0.0521716	0.0508158	0.0521429	0.0558435	0.0606606	0.0603915	0.0559454	0.052711	0.0523128	0.0534122	0.0541275	0.0533731	0.0510175	0.0492153	0.0467586	0.0461311	0.0492011	0.0559495	0.059843	0.057831	0.0522151	0.0463244	0.041438	0.0371382	0.0344347	0.0330836	0.032982	0.0344246	0.0369546	0.0383777	0.0383699	0.0379908	0.0355253	0.0361048	0.0388896	0.042609	0.0440318	0.0455555
[truncated: 1,152 more columns]

## Sheet: Fig.S3
Fig.S3a
	Brodmann areas	4	6	9	40	8	24	22	32	46	21	45	2	31	3	10	37	7	20	42	44	1	11	13	19	43	47
	Proportion (%)	2.83533	2.83533	2.50818	1.41767	1.19956	0.981461	0.763359	0.654308	0.654308	0.545256	0.545256	0.436205	0.436205	0.327154	0.327154	0.327154	0.218103	0.218103	0.218103	0.218103	0.109051	0.109051	0.109051	0.109051	0.109051	0.109051
	Number of sessions	6	9	10	10	7	2	7	2	4	5	4	4	2	2	3	2	2	2	2	2	1	1	1	1	1	1
	Number of subjects	4	6	6	6	5	1	5	1	3	4	3	2	1	1	3	1	1	2	1	1	1	1	1	1	1	1
Fig.S3b
	Brodmann areas	40	4	6	21	22	46
	Proportion (%)	0.545256	0.109051	0.109051	0.109051	0.109051	0.109051
	Number of sessions	4	1	1	1	1	1
	Number of subjects	4	1	1	1	1	1
Fig.S3c: saccade
	Brodmann areas	6	9	4	40	8	24	46	21	22	45	32	2	10	31	3	20	37	42	7	13	44	47	1	11	19	43
	Proportion (%)	3.59869	3.27154	3.05344	1.96292	1.30862	1.09051	1.09051	0.87241	0.763359	0.763359	0.654308	0.545256	0.545256	0.436205	0.327154	0.327154	0.327154	0.327154	0.218103	0.218103	0.218103	0.218103	0.109051	0.109051	0.109051	0.109051
	Number of sessions	11	10	7	10	7	2	6	7	7	5	2	5	3	2	2	2	2	3	2	2	2	2	1	1	1	1
	Number of subjects	7	6	5	6	5	1	5	4	5	4	1	3	3	1	1	2	1	2	1	1	1	2	1	1	1	1
Fig.S3c: button press
	Brodmann areas	6	4	40	9	8	3	24	22	32	46	21	20	1	2	7	10	45	31	11	42	44	37	38	43	13	19	39	47
	Proportion (%)	9.26936	4.36205	3.81679	3.38059	3.27154	2.61723	2.39913	1.74482	1.52672	1.52672	1.41767	1.30862	1.09051	1.09051	1.09051	0.87241	0.87241	0.654308	0.436205	0.436205	0.436205	0.327154	0.218103	0.218103	0.109051	0.109051	0.109051	0.109051
	Number of sessions	13	8	10	11	9	11	2	10	2	8	9	4	7	5	4	7	7	2	2	4	4	2	2	2	1	1	1	1
	Number of subjects	8	5	6	7	6	6	1	7	1	5	5	3	4	3	2	4	5	1	1	3	2	1	2	2	1	1	1	1
Fig.S3d: saccade
	Brodmann areas	40	8	6	9	4	21	22	46	2	32	42
	Proportion (%)	0.981461	0.545256	0.436205	0.436205	0.218103	0.218103	0.218103	0.218103	0.109051	0.109051	0.109051
	Number of sessions	8	5	3	2	2	2	2	1	1	1	1
	Number of subjects	6	4	3	2	1	1	2	1	1	1	1
Fig.S3d: button press
	Brodmann areas	6	40	4	8	3	9	10	21	22	46	1	32	45	2	42	44
	Proportion (%)	1.74482	1.52672	0.545256	0.545256	0.327154	0.327154	0.327154	0.327154	0.327154	0.327154	0.218103	0.218103	0.218103	0.109051	0.109051	0.109051
	Number of sessions	9	7	3	3	3	3	3	3	3	3	2	2	2	1	1	1
	Number of subjects	7	6	3	3	3	3	2	3	2	3	2	1	2	1	1	1
Fig.S3e
	Brodmann areas	6	9	8	21	4	40	22	3	20	24	46	42	2	43	1	32	45	7	10	47	44	38	31	37	11	13	36	19	39
	Proportion (%)	19.9564	8.2879	7.19738	6.97928	6.32497	6.21592	5.45256	4.0349	4.0349	3.92585	3.48964	3.16249	2.18103	1.85387	1.74482	1.74482	1.74482	1.52672	1.30862	1.19956	1.09051	0.981461	0.654308	0.654308	0.436205	0.436205	0.436205	0.218103	0.218103
	Number of sessions	13	11	13	12	13	11	13	12	8	4	11	10	10	11	8	2	9	5	8	6	10	4	2	2	2	2	2	1	2
	Number of subjects	8	7	8	7	8	7	8	7	5	2	7	6	6	7	5	1	6	3	5	4	6	3	1	1	1	1	1	1	2
Fig.S3f
	Saccade: congruent (%)	2.39913
	Saccade: Reversed (%)	1.19956
	Button press: congruent (%)	4.14395
	Button press: Reversed (%)	3.16249

## Sheet: Fig.S5
Fig.S5a: column1-saccade
	time	-0.2	-0.199167	-0.198333	-0.1975	-0.196667	-0.195833	-0.195	-0.194167	-0.193333	-0.1925	-0.191667	-0.190833	-0.19	-0.189167	-0.188333	-0.1875	-0.186667	-0.185833	-0.185	-0.184167	-0.183333	-0.1825	-0.181667	-0.180833	-0.18	-0.179167	-0.178333	-0.1775	-0.176667	-0.175833	-0.175	-0.174167	-0.173333	-0.1725	-0.171667	-0.170833	-0.17	-0.169167	-0.168333	-0.1675	-0.166667	-0.165833	-0.165	-0.164167	-0.163333	-0.1625	-0.161667	-0.160833
	mean (LO)	-0.0737612	-0.0710531	-0.0684498	-0.0660816	-0.0643424	-0.0633168	-0.063155	-0.0641463	-0.0659963	-0.0684973	-0.0701074	-0.0705566	-0.0700217	-0.0687639	-0.0667788	-0.0648341	-0.0636054	-0.0629566	-0.0613292	-0.0595435	-0.0579913	-0.0578443	-0.0573079	-0.0564185	-0.0557851	-0.0568337	-0.0590713	-0.062548	-0.0651022	-0.0676381	-0.0706161	-0.0746627	-0.0796729	-0.083394	-0.0852587	-0.0843483	-0.0828379	-0.0816358	-0.0785164	-0.0736511	-0.0700173	-0.0691471	-0.0700566	-0.0722262	-0.0752608	-0.0781414	-0.0801943	-0.0797544
	mean (ME)	-0.0755289	-0.0745047	-0.0738731	-0.0735691	-0.0730506	-0.0724473	-0.0723884	-0.0742961	-0.0773199	-0.08108	-0.0840465	-0.0865064	-0.0866962	-0.0853353	-0.0834147	-0.0812273	-0.0801503	-0.0791772	-0.0791026	-0.0797431	-0.0804526	-0.0819065	-0.0834055	-0.0843423	-0.0834433	-0.0809678	-0.0768207	-0.0709797	-0.0646367	-0.0587789	-0.0538803	-0.0509764	-0.0488422	-0.0477433	-0.0480705	-0.0479404	-0.0476384	-0.047135	-0.0471297	-0.0468625	-0.0469577	-0.0471185	-0.0482776	-0.0491694	-0.0482788	-0.0459295	-0.0437067	-0.0417513
	mean (HI)	-0.04522	-0.0421901	-0.0385202	-0.0346001	-0.0312044	-0.0291337	-0.0282822	-0.0296432	-0.0326862	-0.0368324	-0.0412168	-0.0449119	-0.0476675	-0.0498778	-0.0504177	-0.0487953	-0.0448707	-0.0402124	-0.0367867	-0.0347638	-0.0335485	-0.0326533	-0.031902	-0.0315055	-0.0320679	-0.0330847	-0.0337045	-0.0347354	-0.0368064	-0.0391613	-0.0409102	-0.0421134	-0.0419066	-0.040271	-0.0380132	-0.0360024	-0.0341709	-0.0323175	-0.0306133	-0.0298299	-0.0308905	-0.0332736	-0.0354004	-0.0365467	-0.0379585	-0.0394318	-0.0411812	-0.0430811
Fig.S5a: column1-button press
	time	-0.2	-0.199167	-0.198333	-0.1975	-0.196667	-0.195833	-0.195	-0.194167	-0.193333	-0.1925	-0.191667	-0.190833	-0.19	-0.189167	-0.188333	-0.1875	-0.186667	-0.185833	-0.185	-0.184167	-0.183333	-0.1825	-0.181667	-0.180833	-0.18	-0.179167	-0.178333	-0.1775	-0.176667	-0.175833	-0.175	-0.174167	-0.173333	-0.1725	-0.171667	-0.170833	-0.17	-0.169167	-0.168333	-0.1675	-0.166667	-0.165833	-0.165	-0.164167	-0.163333	-0.1625	-0.161667	-0.160833
	mean (LO)	-0.0473346	-0.0480955	-0.0485764	-0.0489901	-0.0490518	-0.0491917	-0.0491982	-0.0498092	-0.0499307	-0.0500787	-0.0507937	-0.0519464	-0.05237	-0.0526725	-0.0531403	-0.0541961	-0.0552868	-0.0563884	-0.0561326	-0.0553868	-0.0545333	-0.0532807	-0.0521604	-0.0522628	-0.0530594	-0.0551483	-0.0575924	-0.0593601	-0.0599086	-0.0584125	-0.0552318	-0.052052	-0.0481807	-0.0437374	-0.0394852	-0.0357063	-0.0332983	-0.0330436	-0.034361	-0.0378405	-0.0424418	-0.0466057	-0.0489956	-0.0491911	-0.0473256	-0.0435295	-0.0383751	-0.0335479
	mean (ME)	-0.0578846	-0.0605891	-0.0632239	-0.0651141	-0.0652138	-0.0641878	-0.0627825	-0.0612286	-0.0599657	-0.0587693	-0.0571341	-0.0556601	-0.0556165	-0.0562028	-0.0565795	-0.0570296	-0.0577036	-0.0581635	-0.0582694	-0.0575113	-0.056557	-0.0548578	-0.0532747	-0.0528383	-0.0533337	-0.0548757	-0.0567319	-0.0580821	-0.0589035	-0.0592204	-0.059133	-0.0590174	-0.0590656	-0.0592724	-0.0597154	-0.0601524	-0.0604385	-0.0600808	-0.0592443	-0.0579761	-0.0560432	-0.0540457	-0.0524416	-0.0512425	-0.0500953	-0.0490037	-0.0489589	-0.049773
	mean (HI)	-0.0460894	-0.0458695	-0.045306	-0.0451172	-0.0452778	-0.0462172	-0.0475908	-0.0490106	-0.0498107	-0.0500929	-0.0501013	-0.049474	-0.0479579	-0.0465239	-0.0454504	-0.0453005	-0.0454541	-0.0450383	-0.0435581	-0.0408869	-0.0386083	-0.0375804	-0.0381624	-0.0392844	-0.0397809	-0.0399869	-0.0397071	-0.0395088	-0.0398312	-0.040467	-0.0415864	-0.0429196	-0.0437268	-0.0443877	-0.0451651	-0.0462408	-0.0475429	-0.04823	-0.0482333	-0.0474929	-0.0460159	-0.044835	-0.0437286	-0.0427938	-0.0421492	-0.0425363	-0.0438244	-0.0451568
Fig.S5a: column2-saccade
	time	-2.84217e-17	0.000833333	0.00166667	0.0025	0.00333333	0.00416667	0.005	0.00583333	0.00666667	0.0075	0.00833333	0.00916667	0.01	0.0108333	0.0116667	0.0125	0.0133333	0.0141667	0.015	0.0158333	0.0166667	0.0175	0.0183333	0.0191667	0.02	0.0208333	0.0216667	0.0225	0.0233333	0.0241667	0.025	0.0258333	0.0266667	0.0275	0.0283333	0.0291667	0.03	0.0308333	0.0316667	0.0325	0.0333333	0.0341667	0.035	0.0358333	0.0366667	0.0375	0.0383333	0.0391667
	mean (LO)	-0.0595076	-0.0593951	-0.0592825	-0.05917	-0.0590575	-0.058945	-0.0588324	-0.0587199	-0.0586074	-0.0584948	-0.0583823	-0.0582698	-0.0581573	-0.0580447	-0.0579322	-0.0578197	-0.0577071	-0.0575946	-0.0574821	-0.0573696	-0.057257	-0.0571445	-0.057032	-0.0569194	-0.0568069	-0.0566944	-0.0565819	-0.0564693	-0.0563568	-0.0562443	-0.0561317	-0.0560192	-0.0559067	-0.0557942	-0.0556816	-0.0555691	-0.0554566	-0.0553441	-0.0552315	-0.055119	-0.0550065	-0.0548939	-0.0547814	-0.0546689	-0.0545564	-0.0544438	-0.0543313	-0.0542188
	mean (ME)	-0.0467017	-0.0466446	-0.0465876	-0.0465306	-0.0464735	-0.0464165	-0.0463595	-0.0463024	-0.0462454	-0.0461884	-0.0461314	-0.0460743	-0.0460173	-0.0459603	-0.0459032	-0.0458462	-0.0457892	-0.0457321	-0.0456751	-0.0456181	-0.045561	-0.045504	-0.045447	-0.0453899	-0.0453329	-0.0452759	-0.0452188	-0.0451618	-0.0451048	-0.0450477	-0.0449907	-0.0449337	-0.0448767	-0.0448196	-0.0447626	-0.0447056	-0.0446485	-0.0445915	-0.0445345	-0.0444774	-0.0444204	-0.0443634	-0.0443063	-0.0442493	-0.0441923	-0.0441352	-0.0440782	-0.0440212
	mean (HI)	-0.045078	-0.0450092	-0.0449405	-0.0448718	-0.0448031	-0.0447343	-0.0446656	-0.0445969	-0.0445282	-0.0444594	-0.0443907	-0.044322	-0.0442533	-0.0441845	-0.0441158	-0.0440471	-0.0439784	-0.0439096	-0.0438409	-0.0437722	-0.0437035	-0.0436347	-0.043566	-0.0434973	-0.0434286	-0.0433598	-0.0432911	-0.0432224	-0.0431537	-0.0430849	-0.0430162	-0.0429475	-0.0428788	-0.04281	-0.0427413	-0.0426726	-0.0426039	-0.0425351	-0.0424664	-0.0423977	-0.042329	-0.0422602	-0.0421915	-0.0421228	-0.0420541	-0.0419853	-0.0419166	-0.0418479
Fig.S5a: column2-button press
	time	-2.84217e-17	0.000833333	0.00166667	0.0025	0.00333333	0.00416667	0.005	0.00583333	0.00666667	0.0075	0.00833333	0.00916667	0.01	0.0108333	0.0116667	0.0125	0.0133333	0.0141667	0.015	0.0158333	0.0166667	0.0175	0.0183333	0.0191667	0.02	0.0208333	0.0216667	0.0225	0.0233333	0.0241667	0.025	0.0258333	0.0266667	0.0275	0.0283333	0.0291667	0.03	0.0308333	0.0316667	0.0325	0.0333333	0.0341667	0.035	0.0358333	0.0366667	0.0375	0.0383333	0.0391667
	mean (LO)	-0.0420787	-0.0420643	-0.0420499	-0.0420354	-0.042021	-0.0420066	-0.0419922	-0.0419778	-0.0419634	-0.041949	-0.0419346	-0.0419201	-0.0419057	-0.0418913	-0.0418769	-0.0418625	-0.0418481	-0.0418337	-0.0418192	-0.0418048	-0.0417904	-0.041776	-0.0417616	-0.0417472	-0.0417328	-0.0417183	-0.0417039	-0.0416895	-0.0416751	-0.0416607	-0.0416463	-0.0416319	-0.0416174	-0.041603	-0.0415886	-0.0415742	-0.0415598	-0.0415454	-0.041531	-0.0415165	-0.0415021	-0.0414877	-0.0414733	-0.0414589	-0.0414445	-0.0414301	-0.0414156	-0.0414012
	mean (ME)	-0.0598596	-0.059789	-0.0597184	-0.0596478	-0.0595772	-0.0595066	-0.059436	-0.0593654	-0.0592947	-0.0592241	-0.0591535	-0.0590829	-0.0590123	-0.0589417	-0.0588711	-0.0588005	-0.0587299	-0.0586592	-0.0585886	-0.058518	-0.0584474	-0.0583768	-0.0583062	-0.0582356	-0.058165	-0.0580944	-0.0580237	-0.0579531	-0.0578825	-0.0578119	-0.0577413	-0.0576707	-0.0576001	-0.0575295	-0.0574589	-0.0573883	-0.0573176	-0.057247	-0.0571764	-0.0571058	-0.0570352	-0.0569646	-0.056894	-0.0568234	-0.0567528	-0.0566821	-0.0566115	-0.0565409
	mean (HI)	-0.0548524	-0.0547807	-0.054709	-0.0546373	-0.0545656	-0.0544939	-0.0544222	-0.0543505	-0.0542788	-0.0542071	-0.0541354	-0.0540637	-0.053992	-0.0539203	-0.0538486	-0.0537769	-0.0537052	-0.0536335	-0.0535618	-0.0534901	-0.0534184	-0.0533467	-0.053275	-0.0532033	-0.0531316	-0.0530599	-0.0529882	-0.0529165	-0.0528448	-0.0527731	-0.0527014	-0.0526297	-0.052558	-0.0524863	-0.0524146	-0.0523429	-0.0522712	-0.0521995	-0.0521278	-0.0520561	-0.0519844	-0.0519127	-0.051841	-0.0517693	-0.0516976	-0.0516259	-0.0515542	-0.0514825
Fig.S5a: column3-saccade
	time	-2.84217e-17	0.000833333	0.00166667	0.0025	0.00333333	0.00416667	0.005	0.00583333	0.00666667	0.0075	0.00833333	0.00916667	0.01	0.0108333	0.0116667	0.0125	0.0133333	0.0141667	0.015	0.0158333	0.0166667	0.0175	0.0183333	0.0191667	0.02	0.0208333	0.0216667	0.0225	0.0233333	0.0241667	0.025	0.0258333	0.0266667	0.0275	0.0283333	0.0291667	0.03	0.0308333	0.0316667	0.0325	0.0333333	0.0341667	0.035	0.0358333	0.0366667	0.0375	0.0383333	0.0391667
	mean (LO)	-0.0146487	-0.0127642	-0.0106342	-0.0104891	0.00651726	0.00264887	-0.000140834	0.000863376	-0.00320583	0.00527492	0.00470744	0.00800062	0.0139113	0.0211557	0.0224194	0.0275917	0.0369678	0.0293356	0.0329174	0.0482945	0.0482945	0.0495397	0.0639135	0.0648804	0.0617253	0.062586	0.0625625	0.060113	0.0672238	0.0772774	0.0742249	0.0744274	0.073151	0.0876634	0.0898335	0.0971141	0.095637	0.0979339	0.0952415	0.0971716	0.0961199	0.0952752	0.101512	0.100418	0.107842	0.10686	0.109781	0.115517
	mean (ME)	-0.0489464	-0.0402083	-0.0391096	-0.0253741	-0.0231712	-0.0171931	-0.00411308	-0.000181953	0.00636973	0.0110092	0.0151346	0.0186993	0.0310234	0.0409641	0.0557745	0.0597321	0.064702	0.078542	0.0830891	0.0869956	0.0909389	0.0962063	0.0967083	0.103124	0.105726	0.11251	0.112499	0.116446	0.117627	0.123668	0.141946	0.152046	0.160965	0.163118	0.165185	0.183245	0.192973	0.200386	0.209637	0.229076	0.235194	0.2395	0.23949	0.240246	0.239033	0.23216	0.247566	0.260292
	mean (HI)	-0.0489464	-0.0334259	-0.0261648	-0.00742122	0.00183036	0.00676239	0.0408707	0.051365	0.054906	0.067463	0.0850104	0.0945151	0.107555	0.114979	0.147217	0.151549	0.159526	0.162616	0.17085	0.183021	0.187579	0.19463	0.201695	0.206275	0.213231	0.214378	0.214553	0.224087	0.226828	0.264306	0.304978	0.318033	0.327928	0.34298	0.375289	0.379574	0.389332	0.396072	0.408399	0.465221	0.474504	0.484271	0.486429	0.500769	0.512194	0.506595	0.543702	0.568268
Fig.S5a: column3-button press
	time	-2.84217e-17	0.000833333	0.00166667	0.0025	0.00333333	0.00416667	0.005	0.00583333	0.00666667	0.0075	0.00833333	0.00916667	0.01	0.0108333	0.0116667	0.0125	0.0133333	0.0141667	0.015	0.0158333	0.0166667	0.0175	0.0183333	0.0191667	0.02	0.0208333	0.0216667	0.0225	0.0233333	0.0241667	0.025	0.0258333	0.0266667	0.0275	0.0283333	0.0291667	0.03	0.0308333	0.0316667	0.0325	0.0333333	0.0341667	0.035	0.0358333	0.0366667	0.0375	0.0383333	0.0391667
	mean (LO)	-0.053527	-0.0588203	-0.0627743	-0.0643052	-0.0722279	-0.0701263	-0.0713135	-0.07286	-0.0642279	-0.0666167	-0.0776356	-0.0812294	-0.10512	-0.105877	-0.106875	-0.114344	-0.116052	-0.107726	-0.113077	-0.133399	-0.132656	-0.134337	-0.144361	-0.146827	-0.147268	-0.150453	-0.150957	-0.151816	-0.166831	-0.176348	-0.176348	-0.181659	-0.179804	-0.189321	-0.196609	-0.19963	-0.196851	-0.199528	-0.202215	-0.205179	-0.205388	-0.203845	-0.19908	-0.201117	-0.209683	-0.209424	-0.209519	-0.21002
	mean (ME)	-0.0477451	-0.0677219	-0.0699717	-0.100387	-0.105395	-0.104822	-0.112308	-0.125317	-0.12293	-0.135588	-0.138294	-0.1447	-0.152988	-0.167347	-0.180961	-0.192276	-0.200771	-0.199347	-0.209454	-0.218191	-0.216864	-0.214484	-0.217494	-0.222849	-0.233898	-0.244301	-0.24443	-0.249763	-0.25618	-0.274005	-0.295468	-0.307887	-0.317475	-0.336362	-0.33965	-0.357257	-0.375129	-0.383719	-0.389821	-0.401589	-0.416348	-0.422886	-0.42481	-0.425953	-0.432075	-0.431481	-0.448619	-0.459471
	mean (HI)	-0.0477451	-0.0649128	-0.071205	-0.0954367	-0.102104	-0.109193	-0.135634	-0.150469	-0.160606	-0.173434	-0.185606	-0.201354	-0.210147	-0.216146	-0.249808	-0.259118	-0.265439	-0.274154	-0.286248	-0.29345	-0.300783	-0.305993	-0.308756	-0.31512	-0.323403	-0.329332	-0.328254	-0.340173	-0.348832	-0.37537	-0.405301	-0.415242	-0.425407	-0.445553	-0.482217	-0.484432	-0.499002	-0.516497	-0.524932	-0.568042	-0.582774	-0.587289	-0.592583	-0.601193	-0.615543	-0.617766	-0.649448	-0.665595
Fig.S5b: saccade
	R	0.0201651	0.107243	-0.124233	-0.0625306	0.27467	-0.389597	-0.300473	0.12638	0.424175	0.143974	0.0366059	0.173274	-0.107626	-0.143479	-0.199227	-0.0299528	0.0461525	-0.194544	0.199079	-0.267704	-0.190507	-0.15138	0.072978	-0.117384	0.369576	0.143203	0.143579	0.0856048	-0.504467	-0.187409	0.275306	0.385446	0.147032	-0.107154	0.27241	0.0803413	0.0958446	-0.24762	0.0163526	-0.102398	-0.290168	-0.0256036	-0.0112767	0.309619	0.116104	-0.0627836	-0.190456	0.292489
Fig.S5b: button press
	R	0.195909	0.188698	0.176049	-0.2188	0.140717	-0.297897	-0.0713068	0.239582	0.0541578	0.24382	-0.270795	0.00409417	0.19567	-0.0959101	0.187003	-0.15453	-0.246679	0.192986	-0.102963	0.568345	0.110174	-0.206905	0.478025	-0.146435	-0.0400965	0.218653	0.148573	-0.342694	0.305041	-0.139506	0.162127	-0.00724636	-0.0623451	-0.184903	-0.221697	-0.215067	0.0848431	-0.219072	0.238948	0.189294	-0.0352505	0.486578	-0.43076	-0.0982465	0.246493	-0.294464	0.190578	-0.315899
[truncated: 2,651 more columns]

## Sheet: Fig.S6
Fig.S6: saccade
	Reaction time (s)	0.579667	0.986333	0.436333	0.648	0.713	1.093	0.823	0.433833	0.7905	0.714667	0.6205	0.771333	0.533	0.661333	0.441333	0.428833	0.4705	0.886333	0.658	0.453833	0.631333	0.6055	0.573	0.5355	0.563	0.506333	0.738	0.4105	0.624667	0.603833	0.4055	0.433833	0.9555	1.233	0.9605	0.793	0.544667	0.868	0.7855	0.661333	0.4205	1.46967	0.628	0.523833	0.513833	0.438833	0.543833	0.579667
Fig.S6: button press
	Reaction time (s)	0.661667	0.885833	0.793333	0.6	1.18667	0.506667	0.95	0.5375	0.628333	0.785833	0.83	0.675833	0.548333	0.530833	0.630833	1.03167	0.793333	0.495833	0.448333	0.4625	0.498333	0.805	0.56	0.733333	0.69	0.401667	0.846667	0.671667	0.581667	0.8975	0.578333	0.485	1.03333	1.16833	0.435833	0.453333	0.445	0.750833	0.4625	0.635833	0.725833	0.7775	1.545	1.1125	0.941667	0.900833	0.7825	0.806667
[truncated: 2,651 more columns]

[truncated: 3 more sheets: Fig.S7, Fig.S8, Fig.S9]
